# Supplementary material for: 4-[3-(4-Nitro­phen­oxy)prop­oxy]aniline
Source: Acta Crystallogr Sect E Struct Rep Online. 2008 Oct 15;64(Pt 11):o2110. doi: 10.1107/S1600536808032406 (PMC2959529; doi:10.1107/S1600536808032406)
Supplement: Supplementary file 2 [file e-64-o2110-Isup2.hkl]

#
# h,k,l, Fc-squared, Fo-squared, sigma(Fo-squared) and status flag
#
data_I
_shelx_title ' P in Pccn'
_shelx_refln_list_code          4
_shelx_F_calc_maximum      307.06
_exptl_crystal_F_000      1216.00
_reflns_d_resolution_high  0.8409
 
loop_
 _symmetry_equiv_pos_as_xyz
 'x, y, z'
 '-x+1/2, -y+1/2, z'
 'x+1/2, -y, -z+1/2'
 '-x, y+1/2, -z+1/2'
 '-x, -y, -z'
 'x-1/2, y-1/2, -z'
 '-x-1/2, y, z-1/2'
 'x, -y-1/2, z-1/2'
 
_cell_length_a    10.8081
_cell_length_b    34.7947
_cell_length_c     7.5962
_cell_angle_alpha  90.000
_cell_angle_beta   90.000
_cell_angle_gamma  90.000
 
_shelx_F_squared_multiplier     1.000
 
loop_
 _refln_index_h
 _refln_index_k
 _refln_index_l
 _refln_F_squared_calc
 _refln_F_squared_meas
 _refln_F_squared_sigma
 _refln_observed_status
   2   0   0     3610.16     2661.98    324.24 o
   4   0   0    11547.66    11552.34    233.85 o
   6   0   0      694.61      710.87     31.36 o
   8   0   0      292.26      236.95     51.80 o
  10   0   0      766.61      815.26     67.11 o
  12   0   0        9.71        0.00     24.99 o
   1   1   0      215.32      155.59     11.51 o
   3   1   0    12638.60    12181.62    153.18 o
   5   1   0      266.60      241.91     10.64 o
   7   1   0      172.62      149.79     11.56 o
   9   1   0       42.01       37.48     15.12 o
  11   1   0       53.61       37.93     20.43 o
   2   2   0    16664.32    15647.56    214.18 o
   4   2   0     1225.85     1308.28     25.28 o
   6   2   0      323.17      284.71     12.67 o
   8   2   0      654.18      620.47     20.86 o
  10   2   0       89.07       93.87     21.22 o
  12   2   0        5.88        8.03     31.50 o
   1   3   0     1194.29      945.48     17.06 o
   3   3   0     1250.62     1200.38     22.34 o
   5   3   0     2229.12     2124.37     38.32 o
   7   3   0        2.74        0.00      4.36 o
   9   3   0      742.83      687.00     34.66 o
  11   3   0       14.87       11.14     28.15 o
   0   4   0      251.73      235.32      7.03 o
   2   4   0    17358.32    16926.78    206.94 o
   4   4   0      231.09      281.45     11.29 o
   6   4   0       11.23       14.61      4.45 o
   8   4   0     1031.08     1008.23     32.39 o
  10   4   0       62.49       71.88     17.19 o
  12   4   0      403.19      463.31     63.09 o
   1   5   0     4390.60     3874.76     51.14 o
   3   5   0      397.21      369.37     11.31 o
   5   5   0     4904.00     5308.88     77.95 o
   7   5   0       71.00       38.26     10.01 o
   9   5   0      304.33      314.14     27.02 o
  11   5   0       11.64        0.00     21.86 o
   0   6   0     6498.84     5713.21     94.59 o
   2   6   0       68.74       67.16      6.04 o
   4   6   0     3795.71     3754.60     55.88 o
   6   6   0     1176.49     1158.24     24.84 o
   8   6   0       33.55       10.09      9.29 o
  10   6   0     1026.48     1041.38     57.99 o
  12   6   0        9.84        0.54     28.29 o
   1   7   0     1170.37     1062.58     16.48 o
   3   7   0       71.42       63.71      5.57 o
   5   7   0       59.07       58.46      6.33 o
   7   7   0     1783.76     1839.91     43.90 o
   9   7   0       12.78        5.63      9.05 o
  11   7   0       37.41       55.43     23.31 o
   0   8   0      963.30      896.46     37.29 o
   2   8   0      180.98      160.02     16.33 o
   4   8   0     4055.24     3955.43     54.22 o
   6   8   0      264.16      274.98     14.44 o
   8   8   0      859.21      917.04     38.25 o
  10   8   0       10.57        0.00     11.66 o
  12   8   0       73.99       39.44     29.89 o
   1   9   0     1249.04     1065.50     17.63 o
   3   9   0       28.22       33.85      5.12 o
   5   9   0      309.17      332.79     12.46 o
   7   9   0       56.50       82.68     11.63 o
   9   9   0       66.40       42.91     12.40 o
  11   9   0        1.74        0.00     17.52 o
   0  10   0      171.34      180.35      9.68 o
   2  10   0     3997.71     3986.34     56.09 o
   4  10   0     3407.79     3480.10     49.01 o
   6  10   0       57.16       53.62      8.39 o
   8  10   0     2248.21     2242.87     55.81 o
  10  10   0       53.36       42.43     28.05 o
  12  10   0       73.63      105.93     37.70 o
   1  11   0     8352.70     7717.65     92.42 o
   3  11   0      742.98      754.30     18.84 o
   5  11   0     9159.04     9810.52    121.41 o
   7  11   0      465.06      462.33     24.07 o
   9  11   0      274.22      307.17     28.23 o
  11  11   0        0.01        0.00     16.96 o
   0  12   0     9367.61     9049.85    152.04 o
   2  12   0      157.50      161.62     11.79 o
   4  12   0      578.09      650.48     19.08 o
   6  12   0     1090.40      977.94     30.43 o
   8  12   0        9.05        0.00      9.27 o
  10  12   0       29.12       28.36     16.08 o
  12  12   0       22.89       26.33     25.02 o
   1  13   0     2581.46     2585.92     38.42 o
   3  13   0     7181.18     7450.37    115.56 o
   5  13   0       89.44      122.86     10.83 o
   7  13   0      282.49      263.64     19.89 o
   9  13   0       50.94       27.91     13.48 o
  11  13   0      111.24       66.85     23.73 o
   0  14   0     1771.03     1764.40     40.50 o
   2  14   0     1025.14     1026.43     19.55 o
   4  14   0     5661.24     5621.68     84.24 o
   6  14   0      302.91      326.50     17.48 o
   8  14   0      326.58      287.88     38.64 o
  10  14   0        2.56       11.41     14.36 o
  12  14   0       13.59       25.97     36.14 o
   1  15   0      731.12      815.44     17.47 o
   3  15   0       73.42       90.87      8.64 o
   5  15   0      657.90      639.14     21.49 o
   7  15   0       20.90        4.52      9.82 o
   9  15   0        5.13        3.33     11.80 o
  11  15   0       36.33       33.24     22.73 o
   0  16   0    31434.97    32188.75    510.09 o
   2  16   0     1279.83     1314.49     24.07 o
   4  16   0     1280.02     1223.42     33.02 o
   6  16   0       73.22       84.00     12.86 o
   8  16   0      220.35      234.86     60.24 o
  10  16   0       78.90       42.18     17.75 o
   1  17   0      779.86      824.89     18.89 o
   3  17   0     4439.37     4359.70    126.56 o
   5  17   0      303.82      280.21     19.77 o
   7  17   0      280.12      263.21     34.00 o
   9  17   0        4.44        3.36     12.34 o
  11  17   0        0.24        0.00     21.33 o
   0  18   0     5653.95     5665.69    106.44 o
   2  18   0      890.10      899.84     19.74 o
   4  18   0      419.05      470.76     17.75 o
   6  18   0      708.58      767.75     48.24 o
   8  18   0       83.99       85.87     18.60 o
  10  18   0       24.81       21.29     16.15 o
   1  19   0     2773.02     2769.92     45.45 o
   3  19   0     1384.76     1497.18     32.18 o
   5  19   0      722.32      774.43     30.81 o
   7  19   0      758.64      775.01     42.07 o
   9  19   0        8.74        0.00     13.37 o
  11  19   0        0.49        0.00     17.16 o
   0  20   0      950.65      922.67     30.05 o
   2  20   0      598.15      580.16     21.68 o
   4  20   0      731.86      733.42     34.53 o
   6  20   0       65.14       76.29     18.05 o
   8  20   0      184.61      259.01     48.66 o
  10  20   0       66.77       67.07     19.51 o
   1  21   0      341.51      366.61     14.34 o
   3  21   0        0.00        9.75      6.92 o
   5  21   0      617.26      601.98     38.46 o
   7  21   0       12.41       10.40     11.62 o
   9  21   0      934.29      986.40     52.55 o
  11  21   0        0.02        0.00     30.43 o
   0  22   0      261.92      267.17     18.76 o
   2  22   0       56.90       47.06      7.53 o
   4  22   0     1018.22     1024.21     50.97 o
   6  22   0        5.19        5.48     10.40 o
   8  22   0     1111.32     1019.85     50.66 o
  10  22   0      110.89      153.59     27.08 o
   1  23   0       29.70       23.33      6.08 o
   3  23   0       20.22       23.91      8.80 o
   5  23   0        0.23        0.00      7.74 o
   7  23   0      990.62      856.80     45.63 o
   9  23   0       61.79       49.76     18.62 o
   0  24   0       10.53        0.64      7.12 o
   2  24   0      449.91      406.28     23.31 o
   4  24   0      519.09      492.37     27.61 o
   6  24   0      205.85      221.08     45.59 o
   8  24   0      132.35      106.16     22.06 o
  10  24   0        2.25       18.70     19.24 o
   1  25   0       13.57       17.96      7.42 o
   3  25   0     2020.48     1916.01     50.96 o
   5  25   0      486.06      474.45     28.95 o
   7  25   0        9.12        0.00     13.25 o
   9  25   0       13.23       30.86     17.69 o
   0  26   0       86.31       80.41     12.97 o
   2  26   0     1718.41     1707.93     46.99 o
   4  26   0     2039.72     2109.49     56.71 o
   6  26   0      345.54      357.12     42.85 o
   8  26   0        2.57        7.01     15.52 o
   1  27   0     1315.48     1320.63     39.87 o
   3  27   0       25.22       11.83     10.09 o
   5  27   0     5650.45     5840.58    133.65 o
   7  27   0       66.01       26.08     16.43 o
   9  27   0       27.84       53.11     21.22 o
   0  28   0      107.76       94.18     20.41 o
   2  28   0     3023.74     2973.84     68.19 o
   4  28   0       11.46        0.00      9.45 o
   6  28   0      174.59      214.79     28.24 o
   8  28   0       30.46       20.51     24.23 o
   1  29   0       53.13       71.73     17.29 o
   3  29   0      789.40      708.23     33.67 o
   5  29   0      206.26      243.46     27.88 o
   7  29   0       98.55       78.70     21.77 o
   9  29   0       23.68        0.00     19.54 o
   0  30   0     4014.90     4242.45    190.07 o
   2  30   0      968.93      924.84     37.00 o
   4  30   0        5.73       10.92     11.88 o
   6  30   0      339.96      360.33     35.61 o
   8  30   0       64.83       73.36     23.79 o
   1  31   0        0.18        1.02     13.65 o
   3  31   0       28.53        3.60     11.32 o
   5  31   0        2.03       13.04     22.49 o
   7  31   0       64.18       30.48     18.62 o
   0  32   0     4749.42     4987.66    219.34 o
   2  32   0       13.72       35.16     15.99 o
   4  32   0       72.66       41.43     21.94 o
   6  32   0        7.57       20.58     18.11 o
   8  32   0       26.06       47.67     25.54 o
   1  33   0        6.25       12.84     17.19 o
   3  33   0      178.27      124.79     24.76 o
   5  33   0       87.34       75.79     46.53 o
   7  33   0       14.66        0.00     16.64 o
   0  34   0       10.69       27.93     29.45 o
   2  34   0        0.01        0.00     15.47 o
   4  34   0        0.00       46.95     25.10 o
   6  34   0       42.58       17.00     19.89 o
   1  35   0      150.70       91.00     37.57 o
   3  35   0       13.48       21.25     17.67 o
   5  35   0       10.81        0.00     20.94 o
   0  36   0      316.50      309.83     60.59 o
   2  36   0       27.27       56.16     26.86 o
   4  36   0      152.07      204.67    103.83 o
   6  36   0       19.04        0.00     18.75 o
   1  37   0       19.47       26.40     21.11 o
   3  37   0        3.94        2.21     21.91 o
   5  37   0       16.26       16.16     26.12 o
   0  38   0      368.11      376.49     69.96 o
   2  38   0        5.77        9.65     29.89 o
   4  38   0        2.76        0.00     23.53 o
   1  39   0       15.63       35.72     25.94 o
   3  39   0        0.20        0.00     33.20 o
   0  40   0        4.64       27.84     30.43 o
   2  40   0       10.98       17.36     25.39 o
   1  41   0       17.97       26.38     26.77 o
   1   1   1     1320.73     1372.60     15.58 o
   2   1   1    24921.10    23223.78    200.23 o
   3   1   1      184.03      179.06      7.44 o
   4   1   1      270.29      281.77      8.09 o
   5   1   1      474.08      520.88     13.24 o
   6   1   1      142.53      145.89      8.23 o
   7   1   1       50.43       44.46      6.51 o
   8   1   1      545.82      508.58     25.57 o
   9   1   1      174.04      164.98     13.86 o
  10   1   1      358.12      371.24     31.39 o
  11   1   1        2.63        0.00     15.93 o
  12   1   1        1.24        0.00     25.88 o
   1   2   1     8386.00     7787.39     66.39 o
   2   2   1    31585.88    30258.77    258.88 o
   3   2   1     4527.50     4365.77     41.41 o
   4   2   1      147.18      171.00      6.42 o
   5   2   1      225.08      206.89      9.03 o
   6   2   1      733.26      816.09     15.75 o
   7   2   1      119.46      130.33      7.83 o
   8   2   1      262.24      250.03     11.63 o
   9   2   1      220.05      245.18     15.16 o
  10   2   1       78.09       73.98     13.14 o
  11   2   1       19.20        0.00     38.24 o
  12   2   1        0.20        2.80     16.01 o
   1   3   1      346.52      397.54      5.92 o
   2   3   1     5870.46     5507.30     52.11 o
   3   3   1     5675.30     5618.69     49.47 o
   4   3   1      201.41      190.40      6.10 o
   5   3   1      545.26      574.85     11.52 o
   6   3   1      168.95      143.12      7.31 o
   7   3   1       12.05       10.04      5.03 o
   8   3   1        2.35        4.75      4.87 o
   9   3   1       31.27       21.46      7.19 o
  10   3   1      691.92      761.25     43.90 o
  11   3   1        0.83        0.00     14.53 o
  12   3   1        2.33        0.00     16.85 o
   1   4   1        6.68        5.10      1.54 o
   2   4   1     4667.77     4222.46     39.44 o
   3   4   1     3698.55     3509.80     33.15 o
   4   4   1      351.62      350.99      7.90 o
   5   4   1       89.29       85.18      4.99 o
   6   4   1      322.15      327.73      9.98 o
   7   4   1       90.13       82.36     10.38 o
   8   4   1       30.30       12.80      5.28 o
   9   4   1       46.30       49.92     15.92 o
  10   4   1       19.62        9.17     10.57 o
  11   4   1       33.78       24.91     15.86 o
  12   4   1        0.67        4.04     18.67 o
   1   5   1     6864.45     6658.82     55.47 o
   2   5   1       63.56       63.32      2.90 o
   3   5   1      249.31      214.84      6.55 o
   4   5   1      257.63      267.16      7.08 o
   5   5   1     1863.83     1856.99     22.77 o
   6   5   1      413.46      434.55     10.86 o
   7   5   1       51.41       43.12      6.18 o
   8   5   1      155.22      159.53     10.74 o
   9   5   1        5.39        8.36      6.77 o
  10   5   1       32.20       15.09     10.49 o
  11   5   1      126.79      149.56     20.97 o
  12   5   1       29.37       20.77     19.36 o
   1   6   1      102.37      108.92      4.01 o
   2   6   1      127.06      122.82      5.20 o
   3   6   1      170.21      159.64      4.94 o
   4   6   1      331.34      324.81     10.88 o
   5   6   1     1048.98     1039.73     15.62 o
   6   6   1       90.27       75.42      5.38 o
   7   6   1        7.34       10.33      4.40 o
   8   6   1        0.39        0.00      4.93 o
   9   6   1      206.81      217.32     21.45 o
  10   6   1     1372.19     1533.09     40.20 o
  11   6   1      188.79      193.22     23.05 o
  12   6   1       74.87       69.45     24.52 o
   1   7   1     2098.02     1805.25     20.96 o
   2   7   1     3095.63     2937.17     27.92 o
   3   7   1       73.13       82.89      4.31 o
   4   7   1      608.43      653.97     13.07 o
   5   7   1      117.69      103.46      5.69 o
   6   7   1      526.26      534.58     12.26 o
   7   7   1       44.04       25.21      5.86 o
   8   7   1        0.85       12.32      5.62 o
   9   7   1      183.63      209.48     19.86 o
  10   7   1        4.68        0.00      9.58 o
  11   7   1       11.55        7.57     12.48 o
  12   7   1        5.75        0.00     20.01 o
   1   8   1     1705.73     1721.74     19.51 o
   2   8   1     1686.10     1673.78     19.40 o
   3   8   1      300.38      291.87      7.12 o
   4   8   1      107.97      106.32      4.81 o
   5   8   1       26.97       26.56      3.71 o
   6   8   1     2189.89     2202.34     32.25 o
   7   8   1      244.55      253.09     11.96 o
   8   8   1      660.00      687.38     26.19 o
   9   8   1        0.12        1.65      7.85 o
  10   8   1      634.39      629.59     27.82 o
  11   8   1        8.64        0.00     11.75 o
  12   8   1       51.62       66.18     32.62 o
   1   9   1      735.93      660.91     10.44 o
   2   9   1      472.30      438.88      8.34 o
   3   9   1       65.66       82.30      4.12 o
   4   9   1     1330.61     1427.68     17.92 o
   5   9   1     2747.72     2939.08     31.84 o
   6   9   1      643.97      674.03     19.26 o
   7   9   1      438.32      393.47     14.54 o
   8   9   1       68.78       73.44      9.28 o
   9   9   1      591.12      664.96     24.57 o
  10   9   1        1.58        0.00     10.58 o
  11   9   1       10.18       23.83     12.59 o
  12   9   1        5.63        3.57     19.12 o
   1  10   1     1524.50     1496.98     16.94 o
   2  10   1     2035.48     1924.13     22.25 o
   3  10   1     2688.56     2643.83     30.15 o
   4  10   1     2127.64     2082.59     27.25 o
   5  10   1      378.69      462.70     10.10 o
   6  10   1       13.95       23.43      4.91 o
   7  10   1      585.87      601.90     23.14 o
   8  10   1      339.64      369.32     16.98 o
   9  10   1       51.24       41.07     10.23 o
  10  10   1       17.25       20.34     10.40 o
  11  10   1       14.62       14.52     12.35 o
  12  10   1      136.68      218.77     31.23 o
   1  11   1      843.93      811.44     11.64 o
   2  11   1       10.59        6.36      2.64 o
   3  11   1       90.04      109.61      4.84 o
   4  11   1      273.87      266.37      8.30 o
   5  11   1      989.16     1062.62     21.18 o
   6  11   1      985.46     1037.14     22.26 o
   7  11   1      863.32      963.12     26.27 o
   8  11   1        2.75        0.00      6.71 o
   9  11   1      449.29      498.96     22.51 o
  10  11   1       50.04       24.91     11.43 o
  11  11   1       27.33       34.18     13.65 o
  12  11   1        4.06        0.00     16.35 o
   1  12   1      646.48      653.56     10.53 o
   2  12   1      317.28      301.95      7.65 o
   3  12   1       46.42       55.75      4.94 o
   4  12   1      372.82      424.09     10.18 o
   5  12   1      822.61      947.33     16.43 o
   6  12   1        0.03        3.31      4.77 o
   7  12   1       65.14       82.21      9.15 o
   8  12   1       84.26       80.13     10.40 o
   9  12   1        0.89        0.00      7.72 o
  10  12   1      100.96       90.89     15.59 o
  11  12   1       59.62       51.71     16.58 o
  12  12   1       19.95       33.26     18.65 o
   1  13   1      535.94      543.31      9.68 o
   2  13   1      656.43      712.55     12.22 o
   3  13   1      693.77      802.94     14.87 o
   4  13   1        0.24        1.96      2.85 o
   5  13   1      859.00      778.26     18.14 o
   6  13   1      321.02      371.09     16.59 o
   7  13   1       25.35       13.29      6.23 o
   8  13   1       17.83       13.64      7.37 o
   9  13   1        0.03        0.00      8.10 o
  10  13   1      139.90      152.91     18.59 o
  11  13   1        0.24        8.23     15.03 o
  12  13   1        0.27        0.00     18.89 o
   1  14   1      837.80      849.03     12.61 o
   2  14   1     1156.23     1274.25     18.60 o
   3  14   1        1.35        0.02      2.81 o
   4  14   1      827.91      886.91     14.82 o
   5  14   1      152.32      146.89      7.41 o
   6  14   1        0.07        8.52      5.11 o
   7  14   1       65.81       54.63      8.53 o
   8  14   1      247.67      261.21     16.83 o
   9  14   1       62.97       49.64     11.33 o
  10  14   1        1.43        6.74     11.33 o
  11  14   1        6.55       24.75     13.86 o
  12  14   1        3.64       14.46     25.82 o
   1  15   1      216.98      241.84      7.62 o
   2  15   1      863.79      966.30     15.40 o
   3  15   1      554.24      530.29     12.58 o
   4  15   1       25.65       18.44      4.20 o
   5  15   1       89.64       84.61      7.49 o
   6  15   1        7.68       15.69      5.63 o
   7  15   1      102.72       95.32     14.44 o
   8  15   1      115.44      108.65     13.24 o
   9  15   1       86.37       87.05     13.12 o
  10  15   1       65.88       74.56     15.57 o
  11  15   1        0.05        0.00     12.84 o
   1  16   1      182.87      214.06      6.85 o
   2  16   1     9401.68     9738.98     88.94 o
   3  16   1      183.00      218.91      8.91 o
   4  16   1       78.05       79.66      6.27 o
   5  16   1       33.07       39.41      6.92 o
   6  16   1      199.40      234.64     14.50 o
   7  16   1       57.11       50.43      9.87 o
   8  16   1      193.22      222.10     17.96 o
   9  16   1      155.11      144.64     16.05 o
  10  16   1        1.46        0.00     11.24 o
  11  16   1        9.99       26.73     14.00 o
   1  17   1        8.84       16.29      3.09 o
   2  17   1     1708.69     1814.84     23.96 o
   3  17   1       18.25       17.13      4.07 o
   4  17   1        1.37        1.30      3.89 o
   5  17   1      724.19      671.56     19.72 o
   6  17   1      288.17      301.21     22.25 o
   7  17   1      244.53      261.06     17.04 o
   8  17   1       41.88       23.29      9.21 o
   9  17   1       72.61       87.80     13.83 o
  10  17   1       53.67       39.81     15.71 o
  11  17   1        4.34       11.38     14.30 o
   1  18   1     1488.08     1570.16     26.24 o
   2  18   1     1350.34     1337.06     22.58 o
   3  18   1      180.91      162.48      9.61 o
   4  18   1      403.35      465.39     14.95 o
   5  18   1      159.78      175.87     11.50 o
   6  18   1        9.12        6.13      6.21 o
   7  18   1      257.14      269.04     23.36 o
   8  18   1      156.89      132.77     15.05 o
   9  18   1        0.36        0.00      8.44 o
  10  18   1        0.21        4.58     11.06 o
  11  18   1       31.85       28.10     15.70 o
   1  19   1      807.82      764.64     15.11 o
   2  19   1      200.88      199.73      7.16 o
   3  19   1      684.61      734.40     16.01 o
   4  19   1       20.09       27.32      5.55 o
   5  19   1      159.68      150.58     11.15 o
   6  19   1        8.96        4.67      6.69 o
   7  19   1     1198.33     1321.42     33.78 o
   8  19   1       57.72       63.51     12.25 o
   9  19   1       66.28       49.34     17.24 o
  10  19   1       30.02       24.04     12.33 o
  11  19   1        5.71        0.00     18.06 o
   1  20   1      201.10      219.18      7.87 o
   2  20   1        0.13        1.74      3.30 o
   3  20   1      283.72      302.12     11.07 o
   4  20   1      765.62      780.83     19.87 o
   5  20   1       77.24       75.78     10.35 o
   6  20   1      762.21      783.43     26.76 o
   7  20   1       11.78        2.59      8.01 o
   8  20   1      127.60      117.83     14.97 o
   9  20   1        1.35        0.00      9.37 o
  10  20   1        7.30        0.00     10.37 o
  11  20   1        0.45        0.00     19.75 o
   1  21   1      166.04      166.51      7.31 o
   2  21   1        1.01        3.59      3.56 o
   3  21   1       33.43       32.01      5.70 o
   4  21   1       64.45       53.42     10.38 o
   5  21   1      744.87      751.60     24.81 o
   6  21   1       83.98       62.08     10.11 o
   7  21   1      567.13      649.48     28.63 o
   8  21   1       44.66       42.78     11.77 o
   9  21   1      154.89      161.45     17.91 o
  10  21   1        0.21        0.23     11.83 o
   1  22   1        1.80        2.94      3.55 o
   2  22   1        9.65       10.12      4.24 o
   3  22   1        0.29        3.47      4.48 o
   4  22   1      115.04       98.34      9.60 o
   5  22   1      332.43      311.37     23.30 o
   6  22   1      334.06      383.11     20.39 o
   7  22   1       29.75       18.62      9.34 o
   8  22   1      110.09      113.57     22.08 o
   9  22   1       46.35       43.57     13.35 o
  10  22   1        6.32        3.74     11.76 o
   1  23   1       34.42       38.14      5.19 o
   2  23   1      213.82      207.46      9.94 o
   3  23   1      190.99      194.71     11.02 o
   4  23   1      442.44      479.72     18.84 o
   5  23   1       14.79       16.51      7.48 o
   6  23   1      300.01      327.78     19.74 o
   7  23   1       40.56       36.59     11.13 o
   8  23   1       75.33       90.78     16.08 o
   9  23   1       29.47       45.66     13.36 o
  10  23   1        4.19        7.61     12.77 o
   1  24   1      110.94      107.04      7.43 o
   2  24   1      229.32      237.62     11.49 o
   3  24   1        1.73        4.78      5.69 o
   4  24   1      173.14      157.03     13.36 o
   5  24   1     1173.37     1079.17     30.53 o
   6  24   1        4.40        0.00      7.62 o
   7  24   1       79.68       86.51     13.95 o
   8  24   1        4.09        2.11     10.27 o
   9  24   1       10.50        5.83     11.91 o
  10  24   1       72.74       75.23     16.36 o
   1  25   1       26.01       23.86      5.43 o
   2  25   1      187.92      201.75     12.70 o
   3  25   1       45.13       50.76      8.10 o
   4  25   1      458.56      482.38     23.39 o
   5  25   1      175.44      174.83     14.99 o
   6  25   1      655.27      616.07     26.54 o
   7  25   1      350.58      280.74     21.69 o
   8  25   1       23.37        9.78     10.53 o
   9  25   1        0.16        0.00     10.65 o
  10  25   1       15.72       15.26     25.31 o
   1  26   1      110.33      119.01      9.41 o
   2  26   1      157.07      151.01     12.18 o
   3  26   1     1099.75     1056.42     28.43 o
   4  26   1      770.73      730.47     25.64 o
   5  26   1      118.42      117.03     20.92 o
   6  26   1      125.68      130.01     20.23 o
   7  26   1      119.35      115.12     15.92 o
   8  26   1        0.00        0.00      9.95 o
   9  26   1        3.02        0.00     11.97 o
   1  27   1      571.07      578.36     25.53 o
   2  27   1        0.08       15.03      6.61 o
   3  27   1      204.68      213.27     20.35 o
   4  27   1        5.37       15.89      7.99 o
   5  27   1      296.90      311.98     22.02 o
   6  27   1      212.04      249.35     22.61 o
   7  27   1       52.33       57.83     15.32 o
   8  27   1       28.08       14.14     12.00 o
   9  27   1        3.16        9.15     12.85 o
   1  28   1       20.99       33.77      8.32 o
   2  28   1     1123.18     1120.62     30.51 o
   3  28   1     1653.66     1614.85     41.89 o
   4  28   1      220.93      237.35     17.00 o
   5  28   1      232.32      272.38     18.70 o
   6  28   1       10.32        8.53     10.55 o
   7  28   1      124.73       67.30     14.15 o
   8  28   1        7.32        1.44     11.65 o
   9  28   1        0.03       12.03     13.34 o
   1  29   1      379.13      427.13     24.57 o
   2  29   1       12.40       25.27      8.71 o
   3  29   1      278.15      357.59     18.39 o
   4  29   1       40.49       40.64     11.38 o
   5  29   1      159.83      177.75     15.90 o
   6  29   1        0.48       21.09     10.98 o
   7  29   1       18.46        0.00     11.20 o
   8  29   1       23.63       16.44     12.97 o
   9  29   1        2.98        1.62     23.69 o
   1  30   1      136.09      124.15     18.71 o
   2  30   1      486.60      494.41     25.07 o
   3  30   1       12.69        9.09      8.51 o
   4  30   1       58.84       52.35     11.02 o
   5  30   1      391.64      419.58     23.03 o
   6  30   1       31.65       23.83     11.69 o
   7  30   1        0.20        0.00     10.45 o
   8  30   1       68.33       93.28     31.26 o
   1  31   1       17.86       12.86     10.38 o
   2  31   1        2.46       15.00      8.66 o
   3  31   1       86.87       60.29     12.70 o
   4  31   1       41.35       26.27      9.94 o
   5  31   1       36.30       28.20     10.90 o
   6  31   1        6.43        0.00     10.08 o
   7  31   1       10.56        9.31     12.08 o
   8  31   1        5.78       24.81     22.72 o
   1  32   1       32.41       34.78     14.36 o
   2  32   1       73.13       45.33     10.60 o
   3  32   1        5.74        0.00      9.51 o
   4  32   1       17.96       13.72     10.54 o
   5  32   1       29.22       20.55     10.76 o
   6  32   1        1.76        0.00     10.04 o
   7  32   1        0.52        1.45     11.54 o
   8  32   1        5.14       26.42     33.06 o
   1  33   1       10.39        6.04     11.68 o
   2  33   1       92.97       94.88     15.10 o
   3  33   1      112.31       94.49     14.93 o
   4  33   1        2.59        6.48     11.19 o
   5  33   1        6.37        8.44     12.21 o
   6  33   1        2.51        0.00     12.13 o
   7  33   1       13.49       13.53     13.07 o
   1  34   1      127.25       94.68     19.23 o
   2  34   1       78.44       49.99     14.85 o
   3  34   1       66.26       51.33     15.75 o
   4  34   1       32.77       62.75     14.18 o
   5  34   1        6.16        0.00     11.68 o
   6  34   1       33.87       17.41     13.03 o
   7  34   1        1.77        5.67     15.14 o
   1  35   1       46.73       30.60     14.75 o
   2  35   1        4.82        0.00     13.23 o
   3  35   1        7.83        7.17     14.14 o
   4  35   1        0.40       16.33     12.43 o
   5  35   1       52.57       25.99     14.97 o
   6  35   1        1.46        0.00     14.21 o
   1  36   1      108.42      102.41     21.12 o
   2  36   1        8.21        5.33     15.19 o
   3  36   1        5.55       17.72     17.12 o
   4  36   1       93.94      105.72     22.70 o
   5  36   1        0.45        0.00     12.87 o
   6  36   1        4.68       11.39     19.36 o
   1  37   1        2.77       19.43     15.55 o
   2  37   1       63.40       51.97     20.90 o
   3  37   1        6.26        0.00     17.75 o
   4  37   1        4.46       10.95     15.11 o
   5  37   1        9.44       28.71     36.54 o
   1  38   1       35.50       19.98     17.97 o
   2  38   1       10.06       24.07     19.50 o
   3  38   1        0.39        0.00     19.27 o
   4  38   1        7.66        0.00     16.98 o
   1  39   1        3.27        0.00     17.15 o
   2  39   1        0.00        4.29     19.12 o
   3  39   1        7.26        5.78     19.65 o
   1  40   1        0.01        0.00     16.40 o
   2  40   1       55.31      106.54     33.32 o
   0   0   2     9540.35     8903.12    149.21 o
   1   0   2    20051.83    19718.73    222.59 o
   2   0   2    16261.98    15829.55    181.39 o
   3   0   2      470.39      437.96     25.92 o
   4   0   2      247.53      241.09     10.20 o
   5   0   2      185.48      205.86     19.72 o
   6   0   2        3.34       11.71      4.60 o
   7   0   2     1192.17     1170.30     36.02 o
   8   0   2     1086.86     1058.11     32.37 o
   9   0   2       52.01       41.70     12.28 o
  10   0   2      190.99      223.03     25.90 o
  11   0   2       38.00       12.85     32.30 o
  12   0   2        2.63       10.17     33.46 o
   0   1   2      963.52     1061.90     38.61 o
   1   1   2     1288.38     1240.81     20.93 o
   2   1   2     9329.24     9111.50     84.38 o
   3   1   2     3794.14     3536.41     36.62 o
   4   1   2      719.61      676.39     12.71 o
   5   1   2      303.23      300.75     11.06 o
   6   1   2      105.02       90.67      5.77 o
   7   1   2        2.46        9.25      4.83 o
   8   1   2      167.55      164.79     12.42 o
   9   1   2       89.39       76.26     10.56 o
  10   1   2        7.62       14.42      9.15 o
  11   1   2       25.75       18.20     23.40 o
  12   1   2        8.34        0.00     24.00 o
   0   2   2    94283.78    87773.77    955.01 o
   1   2   2    19762.08    18780.33    157.07 o
   2   2   2    15905.32    14931.84    121.58 o
   3   2   2      159.18      185.71      7.28 o
   4   2   2      945.06     1008.90     16.13 o
   5   2   2      355.27      370.84      9.78 o
   6   2   2        0.03        3.79      3.22 o
   7   2   2      162.27      156.11     10.18 o
   8   2   2      444.19      467.35     18.60 o
   9   2   2        2.33        1.28      7.12 o
  10   2   2      181.41      174.36     18.98 o
  11   2   2       23.09       21.93     16.83 o
  12   2   2       15.38        0.00     23.75 o
   0   3   2     7312.48     7291.00    157.49 o
   1   3   2    18618.02    17683.39    141.92 o
   2   3   2     5178.38     5167.59     48.84 o
   3   3   2        8.97       24.60      3.18 o
   4   3   2      163.85      174.41      7.09 o
   5   3   2     2281.59     2253.65     28.79 o
   6   3   2     2097.22     2060.65     29.77 o
   7   3   2        1.68        2.62      3.88 o
   8   3   2       71.69       62.85     11.60 o
   9   3   2      166.21      211.26     16.63 o
  10   3   2       11.26       26.60     12.07 o
  11   3   2      101.83       75.43     26.07 o
  12   3   2       40.26       58.95     29.18 o
   0   4   2     1104.94     1080.96     22.04 o
   1   4   2    29217.82    27197.71    256.57 o
   2   4   2      137.73      174.86      5.41 o
   3   4   2     1250.36     1327.42     18.31 o
   4   4   2      127.01      133.18      7.50 o
   5   4   2       34.02       30.92      4.12 o
   6   4   2       32.04       27.07      4.44 o
   7   4   2      157.77      179.38      9.49 o
   8   4   2       18.62       25.24      6.90 o
   9   4   2        1.32        0.00      7.34 o
  10   4   2        6.10        0.00      9.41 o
  11   4   2       11.55        3.07     14.29 o
  12   4   2        0.15        0.00     20.55 o
   0   5   2     1014.38      944.72     18.24 o
   1   5   2      880.46      902.51     18.05 o
   2   5   2       10.52       15.62      4.45 o
   3   5   2     2858.16     2726.89     31.95 o
   4   5   2     1127.79     1178.40     19.94 o
   5   5   2        5.27        5.85      3.12 o
   6   5   2       26.13       22.41      4.98 o
   7   5   2      638.46      629.76     16.66 o
   8   5   2       42.73       31.97      7.54 o
   9   5   2      195.74      192.48     15.20 o
  10   5   2        9.46        2.66      9.44 o
  11   5   2        9.81        0.00     11.25 o
  12   5   2      139.83      132.81     32.49 o
   0   6   2     1558.90     1574.61     25.91 o
   1   6   2      202.25      212.84      6.37 o
   2   6   2      979.15     1058.21     14.08 o
   3   6   2      382.95      374.88     12.29 o
   4   6   2      576.51      620.63     12.46 o
   5   6   2       87.13       77.94      5.92 o
   6   6   2        1.10        2.32      3.48 o
   7   6   2       79.91       72.53      7.13 o
   8   6   2        3.22        0.00      6.53 o
   9   6   2      420.00      394.70     20.72 o
  10   6   2        2.44        9.15     10.11 o
  11   6   2        1.80       10.29     12.30 o
  12   6   2       73.81       98.39     30.19 o
   0   7   2     2530.00     2455.80     39.70 o
   1   7   2      128.84      129.47      5.27 o
   2   7   2      838.17      854.67     12.37 o
   3   7   2       52.45       65.79      5.56 o
   4   7   2     1184.65     1204.75     18.20 o
   5   7   2        5.53       12.04      3.28 o
   6   7   2       60.21       75.11      6.60 o
   7   7   2       37.34       34.89      6.34 o
   8   7   2       96.50       83.06     10.70 o
   9   7   2       26.41       18.07      8.68 o
  10   7   2       70.95       78.69     17.12 o
  11   7   2       31.44       33.88     14.07 o
  12   7   2       18.29        1.05     19.17 o
   0   8   2     2900.50     2983.73     42.76 o
   1   8   2      122.36      101.45      4.83 o
   2   8   2       50.72       50.30      5.10 o
   3   8   2     2967.57     2887.72     30.05 o
   4   8   2     2564.64     2646.20     31.15 o
   5   8   2      238.64      262.73     10.18 o
   6   8   2      739.04      732.93     29.83 o
   7   8   2       99.45       98.12      9.56 o
   8   8   2      369.37      379.08     25.49 o
   9   8   2       68.86       67.24     11.78 o
  10   8   2      135.40      146.83     16.74 o
  11   8   2      222.48      240.12     20.95 o
  12   8   2       15.31       35.08     21.38 o
   0   9   2     6956.57     6718.78     84.14 o
   1   9   2      207.46      235.63      6.66 o
   2   9   2      696.16      717.96     11.23 o
   3   9   2       69.78       76.34      5.71 o
   4   9   2      248.08      244.25      8.21 o
   5   9   2     1829.62     1851.81     25.38 o
   6   9   2       64.75       92.69      8.31 o
   7   9   2       85.47       84.82      8.45 o
   8   9   2        0.79        5.05      7.42 o
   9   9   2      313.07      307.53     19.02 o
  10   9   2       18.09       35.52     11.75 o
  11   9   2        1.73        0.00     11.52 o
  12   9   2        1.09       15.09     19.49 o
   0  10   2        9.05        7.21      3.28 o
   1  10   2     1518.44     1460.49     18.19 o
   2  10   2       17.49       12.51      2.24 o
   3  10   2      753.40      678.72     11.24 o
   4  10   2      634.08      664.53     12.44 o
   5  10   2      127.10      141.81      8.73 o
   6  10   2        3.77        1.08      4.53 o
   7  10   2      653.88      687.59     19.71 o
   8  10   2      392.91      421.38     18.87 o
   9  10   2      461.94      449.52     22.48 o
  10  10   2        1.38        0.00      9.53 o
  11  10   2        9.36       10.77     12.73 o
  12  10   2       49.68       56.56     28.99 o
   0  11   2       11.00        4.58      3.12 o
   1  11   2      961.60      962.56     13.87 o
   2  11   2      279.26      336.50     11.13 o
   3  11   2      734.80      852.16     14.50 o
   4  11   2      114.12      128.96      5.60 o
   5  11   2      115.52       88.09      7.73 o
   6  11   2       57.90       94.52      8.40 o
   7  11   2      314.08      324.23     16.25 o
   8  11   2        0.05        9.62      7.10 o
   9  11   2       30.38       14.90     10.54 o
  10  11   2       85.88       59.96     13.27 o
  11  11   2        0.37        0.54     12.57 o
  12  11   2       15.90        0.00     29.78 o
   0  12   2       62.76       70.12      6.70 o
   1  12   2       46.22       52.32      4.44 o
   2  12   2     1777.52     1817.34     23.55 o
   3  12   2      499.71      478.09     16.70 o
   4  12   2      671.59      704.21     14.05 o
   5  12   2     3253.30     3140.44     43.17 o
   6  12   2       23.12       17.04      5.71 o
   7  12   2       12.10       15.91      6.79 o
   8  12   2        1.31        0.00      6.31 o
   9  12   2       37.81       33.43     10.66 o
  10  12   2        9.57        9.33     10.85 o
  11  12   2        0.02        0.00     13.57 o
   0  13   2     1719.85     1797.94     31.24 o
   1  13   2       23.09       20.10      3.00 o
   2  13   2     2257.47     2274.41     27.97 o
   3  13   2     1472.38     1453.31     20.78 o
   4  13   2      126.58      118.52      8.18 o
   5  13   2      945.11      975.94     24.79 o
   6  13   2      108.25       88.55      9.53 o
   7  13   2      466.58      422.28     18.44 o
   8  13   2       57.34       58.46      9.59 o
   9  13   2        0.97        0.00      8.98 o
  10  13   2        9.18       17.51     13.62 o
  11  13   2        1.95        9.47     13.67 o
   0  14   2     6982.14     7617.81     96.80 o
   1  14   2      865.30      923.74     16.08 o
   2  14   2     1296.44     1231.05     20.74 o
   3  14   2      242.32      249.45     10.11 o
   4  14   2      107.63      128.78      8.57 o
   5  14   2      592.41      587.41     19.72 o
   6  14   2      191.16      183.54     12.45 o
   7  14   2      505.19      489.62     19.80 o
   8  14   2        2.01        7.50      7.62 o
   9  14   2        4.06        3.48     11.04 o
  10  14   2       35.44       28.67     16.85 o
  11  14   2        0.01        0.00     12.83 o
   0  15   2     6379.22     6349.74     97.22 o
   1  15   2      169.01      194.62      7.23 o
   2  15   2      495.13      560.99     12.36 o
   3  15   2      441.99      427.36     11.16 o
   4  15   2      366.15      376.51     13.63 o
   5  15   2      141.89      150.68     10.38 o
   6  15   2      200.11      222.90     14.81 o
   7  15   2        2.57        0.00      6.59 o
   8  15   2        0.00        0.00      6.89 o
   9  15   2        0.55        0.00     10.50 o
  10  15   2        0.74        0.00     11.34 o
  11  15   2        5.33        0.00     13.41 o
   0  16   2      522.43      583.39     16.50 o
   1  16   2      113.08      107.22      6.82 o
   2  16   2       61.44       71.79      5.51 o
   3  16   2      841.48      802.00     16.79 o
   4  16   2       48.43       72.01      7.18 o
   5  16   2        1.34        2.28      5.28 o
   6  16   2        4.71        8.55      6.23 o
   7  16   2       42.00       40.05      9.20 o
   8  16   2       40.07       19.51      8.60 o
   9  16   2       36.90       33.99     12.58 o
  10  16   2       69.51       50.79     17.33 o
  11  16   2       32.16       16.33     14.12 o
   0  17   2      386.20      350.02     13.46 o
   1  17   2       44.24       46.59      4.59 o
   2  17   2     1686.33     1716.00     24.32 o
   3  17   2      905.96      956.98     23.82 o
   4  17   2       52.82       51.60      6.58 o
   5  17   2      823.10      822.52     22.80 o
   6  17   2      222.04      216.22     13.98 o
   7  17   2      308.26      318.79     17.33 o
   8  17   2      142.93      150.09     17.01 o
   9  17   2       44.34       59.83     16.22 o
  10  17   2        6.73       22.61     13.97 o
  11  17   2        4.16       16.73     14.33 o
   0  18   2     1518.46     1586.03     30.31 o
   1  18   2      192.82      185.90      9.59 o
   2  18   2      799.50      799.14     15.63 o
   3  18   2      136.57      143.66      9.97 o
   4  18   2      499.52      507.21     16.01 o
   5  18   2      685.50      710.42     24.00 o
   6  18   2       66.29       62.47      9.26 o
   7  18   2      298.39      265.63     16.51 o
   8  18   2      211.31      169.35     16.66 o
   9  18   2        2.81        4.98     11.21 o
  10  18   2       17.78        0.00     11.94 o
  11  18   2        3.56       18.72     20.99 o
   0  19   2      342.43      294.77     18.27 o
   1  19   2     1214.64     1271.02     21.57 o
   2  19   2      117.30      128.43      8.23 o
   3  19   2      229.44      227.45     10.52 o
   4  19   2      159.86      153.29     11.13 o
   5  19   2      594.17      642.92     21.02 o
   6  19   2      131.84      123.82     11.56 o
   7  19   2      251.62      243.33     17.74 o
   8  19   2       71.65       68.23     16.57 o
   9  19   2      157.24      147.09     19.37 o
  10  19   2        0.24        0.00     12.24 o
  11  19   2        0.12        0.00     23.03 o
   0  20   2       29.50       20.02      5.62 o
   1  20   2      877.58      818.92     17.11 o
   2  20   2       26.52       24.65      4.68 o
   3  20   2      110.43      125.83     10.36 o
   4  20   2      251.49      201.37     14.25 o
   5  20   2      410.40      425.09     17.96 o
   6  20   2        1.63       13.06      7.07 o
   7  20   2        0.19       13.98      8.90 o
   8  20   2      305.62      319.57     21.05 o
   9  20   2      111.79      107.89     16.31 o
  10  20   2        6.31        0.00     12.97 o
   0  21   2      133.70      122.16      9.84 o
   1  21   2      361.86      332.16     11.37 o
   2  21   2       60.21       61.28      6.47 o
   3  21   2       42.83       34.21      5.84 o
   4  21   2      704.46      688.47     21.98 o
   5  21   2       41.61       47.37      9.99 o
   6  21   2        0.00        6.41      7.83 o
   7  21   2      504.23      519.40     24.68 o
   8  21   2       24.99       32.64     11.10 o
   9  21   2       40.02       28.48     12.61 o
  10  21   2      100.89       50.73     16.33 o
   0  22   2      247.19      245.02     16.11 o
   1  22   2      227.56      241.48     10.23 o
   2  22   2      312.46      350.31     13.00 o
   3  22   2       47.49       40.70      6.75 o
   4  22   2      516.71      517.36     19.11 o
   5  22   2       51.14       48.19      9.58 o
   6  22   2        8.09       15.38      8.24 o
   7  22   2      642.36      582.17     26.33 o
   8  22   2      204.51      229.56     21.28 o
   9  22   2       62.21       94.08     16.33 o
  10  22   2        1.02        0.00     13.70 o
   0  23   2       46.39       37.45      8.36 o
   1  23   2        1.00        4.57      4.10 o
   2  23   2      110.59      131.41      8.97 o
   3  23   2        0.00        0.00      5.17 o
   4  23   2     1417.69     1454.36     31.21 o
   5  23   2       51.17       45.88      9.47 o
   6  23   2      127.60      125.11     17.88 o
   7  23   2        5.25        3.92      9.27 o
   8  23   2        9.06       16.37     11.19 o
   9  23   2       72.50       79.03     15.31 o
  10  23   2       49.78       62.13     22.54 o
   0  24   2      208.14      197.42     15.44 o
   1  24   2       46.82       38.40      6.53 o
   2  24   2       43.60       40.48      6.33 o
   3  24   2     1078.58     1091.33     34.92 o
   4  24   2     1611.57     1670.41     37.50 o
   5  24   2       43.48       42.72      9.41 o
   6  24   2      310.42      291.08     19.22 o
   7  24   2        4.37       15.15      9.44 o
   8  24   2       57.02        6.56     10.78 o
   9  24   2       38.49       47.13     14.16 o
  10  24   2       63.83       10.89     34.45 o
   0  25   2        9.29        0.22      6.83 o
   1  25   2       14.99       18.25      7.14 o
   2  25   2      186.26      192.61     12.07 o
   3  25   2      189.11      202.11     13.28 o
   4  25   2       53.49       49.17     14.22 o
   5  25   2     1171.30     1217.86     34.11 o
   6  25   2        9.70        2.78      8.86 o
   7  25   2      184.97      186.64     17.46 o
   8  25   2       23.68        0.00     11.37 o
   9  25   2       23.14        0.00     12.58 o
   0  26   2        3.94        0.00      6.99 o
   1  26   2      634.07      623.71     19.12 o
   2  26   2      191.71      177.40     17.93 o
   3  26   2      199.27      209.38     21.96 o
   4  26   2      109.35      103.61     12.23 o
   5  26   2      336.89      326.27     20.48 o
   6  26   2       14.21       15.61     10.01 o
   7  26   2       18.35       17.83     10.18 o
   8  26   2        0.24        0.00     10.29 o
   9  26   2        3.10        9.11     13.43 o
   0  27   2      134.48      155.67     16.80 o
   1  27   2      327.52      332.86     15.19 o
   2  27   2      168.82      188.71     13.95 o
   3  27   2     1066.49     1016.36     29.63 o
   4  27   2        0.33        1.78      7.82 o
   5  27   2      174.66      211.34     17.94 o
   6  27   2      153.83      148.88     16.21 o
   7  27   2       67.36       67.86     14.11 o
   8  27   2        0.05        0.00     11.25 o
   9  27   2       51.68       53.10     19.93 o
   0  28   2     1253.38     1294.05     47.24 o
   1  28   2      606.39      655.06     31.94 o
   2  28   2     1306.83     1326.75     36.97 o
   3  28   2      326.41      322.63     21.34 o
   4  28   2      138.04      134.70     14.51 o
   5  28   2      183.76      200.99     17.53 o
   6  28   2       22.71        0.00      9.74 o
   7  28   2        4.65       14.94     11.45 o
   8  28   2       23.61       38.94     15.00 o
   9  28   2        6.28        0.00     22.40 o
   0  29   2      275.36      454.23     31.23 o
   1  29   2       67.61       67.90     10.25 o
   2  29   2       93.14      101.84     16.43 o
   3  29   2        5.89       10.13      9.20 o
   4  29   2      123.51      164.62     15.78 o
   5  29   2      583.65      566.49     30.14 o
   6  29   2       76.54       98.34     14.72 o
   7  29   2        2.56        1.91     11.70 o
   8  29   2        0.69        0.00     14.47 o
   0  30   2     2810.58     2674.97     65.41 o
   1  30   2      318.43      325.08     20.97 o
   2  30   2      448.68      405.51     27.22 o
   3  30   2       16.23       22.03     10.28 o
   4  30   2      246.15      255.43     26.85 o
   5  30   2      185.42      219.44     18.44 o
   6  30   2       54.78       54.70     18.13 o
   7  30   2       36.11       43.38     14.08 o
   8  30   2        3.60        4.21     15.16 o
   0  31   2       17.97       31.17     18.59 o
   1  31   2       15.10       25.51     10.98 o
   2  31   2      126.45      138.99     15.70 o
   3  31   2       78.24       51.29     12.01 o
   4  31   2      323.67      352.79     24.73 o
   5  31   2        0.70        0.12     10.78 o
   6  31   2       43.80       58.19     19.90 o
   7  31   2       52.11       36.76     14.52 o
   8  31   2        0.73        0.00     21.19 o
   0  32   2      456.45      543.69    160.49 o
   1  32   2      810.36      824.14     31.54 o
   2  32   2      390.70      405.60     24.80 o
   3  32   2        2.94        7.49     10.06 o
   4  32   2        0.49       10.31     11.42 o
   5  32   2        0.51        0.00     12.22 o
   6  32   2       71.70       78.04     15.77 o
   7  32   2      176.01      245.19     23.77 o
   0  33   2      126.35      138.10     69.65 o
   1  33   2       84.39       75.26     17.30 o
   2  33   2       42.17       30.49     12.24 o
   3  33   2       65.23       30.52     17.30 o
   4  33   2       23.68       14.77     12.28 o
   5  33   2        7.37        3.59     13.17 o
   6  33   2        3.47       12.32     14.15 o
   7  33   2        0.79        0.00     13.99 o
   0  34   2       53.90       59.66     24.51 o
   1  34   2        0.17       12.35     13.56 o
   2  34   2        2.66        6.55     11.65 o
   3  34   2        3.44        1.18     10.60 o
   4  34   2        0.00        3.65     12.26 o
   5  34   2       14.43       35.45     14.62 o
   6  34   2       18.98       13.16     14.99 o
   0  35   2      128.54      150.20     37.26 o
   1  35   2      240.52      258.76     37.52 o
   2  35   2       69.03       47.77     18.02 o
   3  35   2        3.47        0.23     12.00 o
   4  35   2        9.38       20.45     13.21 o
   5  35   2       54.46       58.13     16.63 o
   6  35   2       48.17       46.45     20.25 o
   0  36   2       10.02        0.00     29.00 o
   1  36   2       17.38        0.74     17.53 o
   2  36   2        0.02        0.00     16.41 o
   3  36   2        3.33        0.00     16.29 o
   4  36   2       16.26       14.94     13.31 o
   5  36   2        6.12        0.00     13.27 o
   0  37   2       60.02       87.43     31.63 o
   1  37   2       16.33       26.91     18.81 o
   2  37   2        8.43       10.57     19.59 o
   3  37   2        3.66        0.00     18.16 o
   4  37   2        6.68        8.55     15.26 o
   5  37   2        0.29        7.51     17.68 o
   0  38   2        6.28       28.08     27.37 o
   1  38   2       19.06       55.65     22.56 o
   2  38   2        3.71        4.23     19.77 o
   3  38   2       27.56       29.16     24.34 o
   4  38   2        0.42        0.00     32.70 o
   0  39   2       70.18      128.45     37.21 o
   1  39   2       13.62       38.54     22.45 o
   2  39   2        4.63        5.25     20.57 o
   3  39   2        2.07        0.00     23.52 o
   0  40   2       26.62       51.85     46.31 o
   1  40   2        4.65       19.01     27.22 o
   1   1   3     1614.94     1526.33     19.84 o
   2   1   3      139.39      161.24      6.61 o
   3   1   3      421.85      446.30     14.47 o
   4   1   3      107.16       83.00      6.34 o
   5   1   3      628.39      610.67     21.73 o
   6   1   3       46.66       25.08      5.99 o
   7   1   3        5.78        2.65      5.07 o
   8   1   3      205.15      180.66     13.36 o
   9   1   3      592.77      620.79     25.82 o
  10   1   3       68.74       53.05     15.48 o
  11   1   3        3.84        0.00     15.64 o
  12   1   3        6.20       21.99     28.71 o
   1   2   3      910.19      959.68     18.89 o
   2   2   3      761.96      783.66     14.02 o
   3   2   3     2304.66     2447.55     29.06 o
   4   2   3     1083.71     1123.43     17.73 o
   5   2   3        4.11        8.96      3.70 o
   6   2   3       29.94       29.85      5.27 o
   7   2   3        7.33       14.62      5.98 o
   8   2   3      341.35      348.72     16.32 o
   9   2   3      129.85       82.69     11.54 o
  10   2   3       11.24        7.51     10.71 o
  11   2   3       11.41       34.34     21.34 o
  12   2   3        2.01       33.32     28.43 o
   1   3   3     6001.84     5807.25     56.88 o
   2   3   3      130.16      115.38      5.70 o
   3   3   3        0.14        8.97      2.80 o
   4   3   3     1194.12     1258.92     21.11 o
   5   3   3      131.67      160.82      8.22 o
   6   3   3      356.30      354.01     16.14 o
   7   3   3      328.85      343.90     17.00 o
   8   3   3        2.03        2.31      7.25 o
   9   3   3       15.34       17.34      8.74 o
  10   3   3        2.68        0.42     11.16 o
  11   3   3        2.45        0.00     15.64 o
  12   3   3        7.42       31.50     36.32 o
   1   4   3     1171.45     1113.53     16.30 o
   2   4   3      679.45      677.44     12.45 o
   3   4   3     5243.54     5046.02     53.38 o
   4   4   3     1548.29     1474.20     22.18 o
   5   4   3        5.04        1.18      3.47 o
   6   4   3       99.04      108.36      8.25 o
   7   4   3        8.63       13.69      6.23 o
   8   4   3      431.71      391.16     20.38 o
   9   4   3       39.75       35.85     10.51 o
  10   4   3       54.89       47.13     13.58 o
  11   4   3       33.67       29.30     13.89 o
  12   4   3       49.27       85.84     48.28 o
   1   5   3     3181.85     2910.02     31.48 o
   2   5   3      888.19      788.48     13.77 o
   3   5   3     3172.05     2963.79     32.37 o
   4   5   3       21.69       28.56      4.31 o
   5   5   3      118.32      132.36      8.52 o
   6   5   3      110.34       82.38      7.52 o
   7   5   3       88.30       88.45     10.15 o
   8   5   3      143.50      128.73     15.36 o
   9   5   3        0.08        0.00      9.85 o
  10   5   3      130.67      167.43     18.88 o
  11   5   3       46.19       78.04     17.20 o
  12   5   3       19.20       47.91     31.39 o
   1   6   3       30.50       31.05      3.91 o
   2   6   3       41.02       23.46      3.41 o
   3   6   3      443.36      459.89     11.76 o
   4   6   3     1942.92     1942.05     28.87 o
   5   6   3      873.49      903.43     17.43 o
   6   6   3      317.95      330.77     12.18 o
   7   6   3       69.30       62.13      8.82 o
   8   6   3       46.01       28.22      8.32 o
   9   6   3      101.10       95.70     13.00 o
  10   6   3       24.73       24.15     11.12 o
  11   6   3       63.38       54.65     16.66 o
   1   7   3      496.86      471.21     10.43 o
   2   7   3      286.74      273.46     10.70 o
   3   7   3     1088.64     1173.69     17.02 o
   4   7   3       74.61       67.09      5.58 o
   5   7   3      243.59      261.41     13.63 o
   6   7   3      100.09      105.75      9.92 o
   7   7   3        4.54       12.35      6.62 o
   8   7   3       14.00       16.74      7.77 o
   9   7   3        0.81        0.00      8.55 o
  10   7   3        6.49       24.05     11.04 o
  11   7   3       85.34       73.70     17.71 o
   1   8   3      365.45      373.18     10.42 o
   2   8   3      225.70      236.06      7.71 o
   3   8   3      107.07      121.41      5.71 o
   4   8   3      262.68      258.13      9.57 o
   5   8   3       37.84       32.39      4.95 o
   6   8   3      108.43      127.99     11.01 o
   7   8   3      473.72      452.24     22.12 o
   8   8   3       16.22       19.34      7.89 o
   9   8   3      242.35      246.12     18.40 o
  10   8   3      239.46      298.72     21.67 o
  11   8   3       77.66       68.16     17.19 o
   1   9   3        0.01        0.11      2.42 o
   2   9   3      120.76      120.43      5.91 o
   3   9   3      635.85      663.54     12.31 o
   4   9   3      277.93      305.00     10.30 o
   5   9   3       21.92       16.40      4.80 o
   6   9   3      139.64      153.72     10.80 o
   7   9   3      747.94      830.60     28.87 o
   8   9   3       38.19       19.99     10.99 o
   9   9   3      157.65      189.05     18.23 o
  10   9   3      120.72      119.89     15.74 o
  11   9   3       34.90       33.46     14.65 o
   1  10   3      361.86      355.22     10.01 o
   2  10   3      216.62      221.49      7.72 o
   3  10   3        1.33        0.73      2.57 o
   4  10   3        4.60        4.72      3.75 o
   5  10   3        2.32        1.96      4.66 o
   6  10   3      178.90      196.13     12.88 o
   7  10   3      619.67      674.97     24.61 o
   8  10   3        1.40        0.00      8.18 o
   9  10   3       54.73       74.76     14.56 o
  10  10   3       82.23       66.02     15.25 o
  11  10   3      105.84      121.54     19.09 o
   1  11   3      340.27      325.15      9.87 o
   2  11   3      316.69      311.92     10.39 o
   3  11   3      477.32      465.54     11.23 o
   4  11   3      737.36      788.66     27.04 o
   5  11   3      276.06      318.99     15.02 o
   6  11   3       36.94       34.34      7.08 o
   7  11   3      482.45      473.11     19.65 o
   8  11   3       79.71       55.62     13.48 o
   9  11   3      122.93      109.60     15.46 o
  10  11   3        4.34        0.00     11.18 o
  11  11   3        6.07       11.26     13.64 o
   1  12   3        0.25        0.00      2.62 o
   2  12   3        3.48        5.05      2.77 o
   3  12   3     2559.25     2589.60     35.09 o
   4  12   3        9.82       12.78      4.51 o
   5  12   3      151.06      157.38     10.59 o
   6  12   3       66.27       51.41      7.64 o
   7  12   3        0.02        3.30      6.91 o
   8  12   3        1.67        0.16      7.68 o
   9  12   3       12.59       12.86      9.70 o
  10  12   3       31.86       29.56     12.55 o
  11  12   3       12.58        0.00     13.11 o
   1  13   3       63.55       76.47      5.49 o
   2  13   3       40.26       40.80      4.94 o
   3  13   3       27.33       23.13      4.67 o
   4  13   3      154.19      157.78     11.08 o
   5  13   3        1.05        0.00      4.94 o
   6  13   3        7.32        5.17      5.75 o
   7  13   3      165.07      149.42     12.84 o
   8  13   3       68.47       52.12     10.88 o
   9  13   3        8.86        0.00      9.42 o
  10  13   3        1.35        4.22     11.64 o
  11  13   3        7.72        0.00     15.12 o
   1  14   3      686.76      691.30     13.44 o
   2  14   3     1774.02     1786.35     27.03 o
   3  14   3      476.72      523.66     14.57 o
   4  14   3      739.89      689.68     18.67 o
   5  14   3       21.06        9.20      5.41 o
   6  14   3      125.02      142.01     11.69 o
   7  14   3      377.28      421.58     27.85 o
   8  14   3       10.99       12.44      8.60 o
   9  14   3       14.55       16.02     10.21 o
  10  14   3       20.24       15.74     12.14 o
  11  14   3        0.03        1.71     17.00 o
   1  15   3      159.77      159.87      8.73 o
   2  15   3      177.70      174.28      8.62 o
   3  15   3      118.56      118.74     11.42 o
   4  15   3      348.04      316.02     16.77 o
   5  15   3      505.65      511.12     17.73 o
   6  15   3        0.19       12.08      6.74 o
   7  15   3       60.74       74.92     10.62 o
   8  15   3       56.30       72.24     12.07 o
   9  15   3        2.72        2.14      9.55 o
  10  15   3       93.08       97.89     18.63 o
  11  15   3        4.83       26.73     20.02 o
   1  16   3     1917.30     2062.54     28.66 o
   2  16   3      196.04      222.60      9.68 o
   3  16   3      135.24      121.77     11.56 o
   4  16   3      433.90      409.41     16.56 o
   5  16   3      252.28      277.43     14.06 o
   6  16   3      317.93      311.55     21.09 o
   7  16   3      276.16      255.39     16.42 o
   8  16   3        7.96       11.96      9.26 o
   9  16   3       21.22        8.27      9.94 o
  10  16   3        5.50       12.29     15.70 o
  11  16   3        0.25        7.83     22.15 o
   1  17   3       12.49       15.08      4.19 o
   2  17   3        0.95        6.70      3.88 o
   3  17   3        0.97        8.52      4.99 o
   4  17   3        3.78        5.03      5.42 o
   5  17   3      571.30      530.18     19.98 o
   6  17   3      326.38      339.29     17.68 o
   7  17   3        4.46        7.94      7.82 o
   8  17   3       68.85       55.42     12.29 o
   9  17   3        6.02        8.27     17.21 o
  10  17   3        2.31        5.88     13.13 o
   1  18   3      579.86      599.64     14.68 o
   2  18   3       66.76       84.87      7.49 o
   3  18   3        0.08        0.00      4.50 o
   4  18   3      130.59      120.72      9.71 o
   5  18   3      301.16      292.58     15.92 o
   6  18   3        0.03        0.00      6.63 o
   7  18   3       63.77       73.93     11.44 o
   8  18   3      167.31      179.86     16.86 o
   9  18   3        2.78       26.47     12.07 o
  10  18   3        7.21        2.83     13.79 o
   1  19   3        0.45        0.37      3.78 o
   2  19   3       79.89       69.84      7.53 o
   3  19   3       49.62       42.81      7.04 o
   4  19   3       92.43       83.33      9.04 o
   5  19   3      432.71      499.33     20.43 o
   6  19   3       25.81       28.39      8.69 o
   7  19   3      736.10      751.27     26.73 o
   8  19   3       47.30       49.68     15.77 o
   9  19   3      218.34      230.31     21.89 o
  10  19   3        3.27        2.00     13.11 o
   1  20   3        3.64       13.27      5.19 o
   2  20   3       36.12       29.49      6.19 o
   3  20   3       34.52       28.88      6.36 o
   4  20   3       13.17        8.59      6.40 o
   5  20   3      585.77      585.47     22.04 o
   6  20   3      375.98      397.19     19.79 o
   7  20   3       15.33       22.90      9.22 o
   8  20   3       34.14       12.20     11.43 o
   9  20   3        8.10        9.38     11.91 o
  10  20   3       18.83       37.33     16.22 o
   1  21   3      806.39      814.57     20.76 o
   2  21   3        3.98        0.00      4.88 o
   3  21   3      267.21      294.34     14.21 o
   4  21   3       25.10       21.04      7.09 o
   5  21   3       30.86       23.95      8.27 o
   6  21   3      339.27      340.22     18.79 o
   7  21   3        3.34       15.93      9.75 o
   8  21   3       23.09        7.78     10.41 o
   9  21   3      130.39      110.01     24.44 o
  10  21   3       30.59       61.33     23.03 o
   1  22   3       29.76       22.49      6.39 o
   2  22   3      330.17      314.73     14.14 o
   3  22   3       75.16       68.38      8.43 o
   4  22   3       56.95       55.11      8.87 o
   5  22   3       24.22       15.80      8.07 o
   6  22   3      464.63      515.81     25.20 o
   7  22   3       46.34       38.96     11.36 o
   8  22   3        3.55       11.16     10.75 o
   9  22   3        2.25        0.00     12.82 o
   1  23   3      386.98      409.59     17.17 o
   2  23   3        0.74        0.00      5.55 o
   3  23   3      184.74      186.70     13.18 o
   4  23   3       41.80       44.24      8.81 o
   5  23   3       68.66       37.07      9.28 o
   6  23   3      187.46      181.74     16.65 o
   7  23   3       34.90       31.27     11.59 o
   8  23   3       53.70       48.00     12.95 o
   9  23   3       17.31        0.00     12.96 o
   1  24   3        0.36        1.80      5.60 o
   2  24   3      325.48      300.37     23.07 o
   3  24   3      759.48      810.64     24.04 o
   4  24   3      147.60      134.07     12.16 o
   5  24   3      332.38      355.15     18.80 o
   6  24   3       71.64       72.10     12.54 o
   7  24   3       12.88       19.37     11.00 o
   8  24   3       10.64        9.63     11.48 o
   9  24   3        1.69        0.00     14.37 o
   1  25   3       72.03       45.26      9.64 o
   2  25   3      100.65       67.48      9.54 o
   3  25   3     1237.89     1282.04     29.91 o
   4  25   3        0.00        0.38      6.81 o
   5  25   3       47.46       43.98     11.29 o
   6  25   3       22.37       11.05      9.89 o
   7  25   3       11.34       11.50     11.08 o
   8  25   3       43.00       76.20     14.84 o
   9  25   3       49.46       16.99     23.91 o
   1  26   3      125.33      114.16     18.65 o
   2  26   3       31.06       50.58      9.82 o
   3  26   3      179.73      211.69     23.58 o
   4  26   3       90.09       84.44     10.99 o
   5  26   3      203.51      206.65     21.40 o
   6  26   3       10.64        6.52      9.90 o
   7  26   3        1.43        0.00     10.71 o
   8  26   3        2.41        0.06     11.45 o
   9  26   3        6.57        0.00     31.77 o
   1  27   3       84.14       66.94     11.45 o
   2  27   3        0.01        0.20      7.44 o
   3  27   3      321.00      324.60     20.14 o
   4  27   3       95.85       86.91     18.87 o
   5  27   3      167.33      185.64     17.59 o
   6  27   3        1.04        0.00      9.68 o
   7  27   3        1.87        6.31     11.36 o
   8  27   3       14.86        1.82     12.45 o
   1  28   3       99.09      104.01     11.33 o
   2  28   3       93.08      114.38     17.76 o
   3  28   3       89.71       63.53     12.97 o
   4  28   3      483.93      536.61     29.04 o
   5  28   3        1.82        0.00      8.55 o
   6  28   3       10.41        0.00      9.67 o
   7  28   3        5.67        1.23     11.37 o
   8  28   3        6.60       12.00     13.80 o
   1  29   3      135.67      126.98     17.96 o
   2  29   3       12.18       13.65      8.27 o
   3  29   3       51.82       52.71     12.87 o
   4  29   3        3.41       10.07     10.31 o
   5  29   3        0.35        0.00     10.63 o
   6  29   3       12.01        2.30     11.07 o
   7  29   3       58.65       46.10     14.07 o
   8  29   3        9.06        0.00     31.68 o
   1  30   3      175.81      171.35     17.90 o
   2  30   3      218.59      183.61     18.56 o
   3  30   3      382.81      369.88     24.61 o
   4  30   3       41.67       41.94     13.19 o
   5  30   3       28.79       31.82     13.64 o
   6  30   3        0.01        0.00     11.98 o
   7  30   3       58.61       56.57     14.41 o
   1  31   3        9.67        0.00      9.58 o
   2  31   3       27.62       22.93     11.20 o
   3  31   3      110.63      117.22     17.58 o
   4  31   3       22.62       12.99     12.24 o
   5  31   3       52.53       76.15     15.63 o
   6  31   3        0.19        0.00     12.61 o
   7  31   3        0.56        0.00     12.52 o
   1  32   3        4.49       22.86     12.53 o
   2  32   3       18.29       12.22     11.42 o
   3  32   3       70.98       85.91     15.27 o
   4  32   3       97.07      102.61     17.02 o
   5  32   3       13.14       21.81     13.03 o
   6  32   3       68.61       37.18     15.21 o
   1  33   3      357.54      346.83     26.52 o
   2  33   3       16.54       21.72     13.89 o
   3  33   3       21.26       18.55     12.04 o
   4  33   3        5.00       10.38     11.57 o
   5  33   3       69.53       79.66     16.18 o
   6  33   3       68.13       26.47     16.02 o
   1  34   3       11.49       35.21     15.25 o
   2  34   3        1.82       20.64     13.27 o
   3  34   3      102.74       90.15     17.84 o
   4  34   3        0.32        0.00     11.71 o
   5  34   3        3.89       11.80     13.26 o
   1  35   3        0.06        0.00     17.92 o
   2  35   3        2.70        1.41     12.99 o
   3  35   3        2.77        0.00     12.66 o
   4  35   3       12.45       40.36     14.95 o
   5  35   3        1.49       27.04     14.73 o
   1  36   3        7.88        0.00     18.54 o
   2  36   3        8.22        0.00     16.10 o
   3  36   3       12.45        2.20     14.22 o
   4  36   3        1.99       21.08     15.21 o
   1  37   3       28.01        5.46     22.15 o
   2  37   3       21.70       43.43     25.10 o
   3  37   3       44.13       58.37     17.79 o
   1  38   3        8.53       37.31     21.92 o
   2  38   3        5.71       21.57     28.86 o
   1   0   4     2884.06     2832.47     47.10 o
   2   0   4     7548.48     7476.76     99.51 o
   3   0   4      313.82      258.95     14.13 o
   4   0   4      776.83      788.19     25.22 o
   5   0   4       35.70       39.93      8.02 o
   6   0   4      338.31      391.02     21.57 o
   7   0   4      541.50      582.15     34.62 o
   8   0   4       45.05       50.26     13.47 o
   9   0   4       29.84       23.97     18.00 o
  10   0   4       16.11        0.00     21.32 o
  11   0   4        0.49        0.00     21.03 o
   0   1   4        8.56       15.76      5.25 o
   1   1   4     1280.57     1236.77     19.43 o
   2   1   4      812.18      801.51     15.31 o
   3   1   4      238.54      250.27     11.02 o
   4   1   4        1.37        0.64      3.63 o
   5   1   4      257.24      263.30     18.55 o
   6   1   4      581.34      588.54     20.59 o
   7   1   4      190.77      159.57     16.86 o
   8   1   4        1.09        5.64      8.72 o
   9   1   4       23.59       28.03     13.47 o
  10   1   4       26.15        3.22     13.59 o
  11   1   4        3.00        3.25     17.59 o
   0   2   4      911.51      925.67     24.80 o
   1   2   4        6.93        8.57      3.71 o
   2   2   4     3193.20     3282.68     37.08 o
   3   2   4      690.01      697.58     16.87 o
   4   2   4      572.27      625.23     16.48 o
   5   2   4       15.60       20.22      5.05 o
   6   2   4        0.66        4.29      4.96 o
   7   2   4      275.19      292.71     23.48 o
   8   2   4       56.09       68.84     10.99 o
   9   2   4        1.80        0.76     10.31 o
  10   2   4        6.67        4.28     14.51 o
  11   2   4        5.61        8.61     18.30 o
   0   3   4     1747.15     1781.65     34.40 o
   1   3   4       18.45       15.31      3.50 o
   2   3   4      285.05      280.37     11.43 o
   3   3   4     3446.91     3333.43     37.73 o
   4   3   4       11.31        8.33      3.93 o
   5   3   4       19.83       22.33      5.63 o
   6   3   4       35.83       31.57      6.09 o
   7   3   4      718.11      813.31     29.90 o
   8   3   4       41.24       25.03      9.07 o
   9   3   4       38.11       24.00     11.18 o
  10   3   4       23.35       18.46     15.29 o
  11   3   4        0.00        7.29     15.73 o
   0   4   4     3449.32     3356.74     53.25 o
   1   4   4       90.05       67.46      6.11 o
   2   4   4        6.36       11.10      3.59 o
   3   4   4     1193.91     1206.22     19.30 o
   4   4   4       82.87       79.05      6.74 o
   5   4   4      157.22      142.73     12.82 o
   6   4   4      235.96      219.05     11.90 o
   7   4   4       49.41       50.88      9.21 o
   8   4   4       22.62        0.00      8.05 o
   9   4   4      158.42      152.30     15.08 o
  10   4   4       12.39        2.24     14.36 o
  11   4   4        0.88        0.00     15.35 o
   0   5   4       71.10       71.29      8.01 o
   1   5   4     1543.24     1586.54     24.04 o
   2   5   4     4758.89     4780.71     49.28 o
   3   5   4      459.21      465.21     11.98 o
   4   5   4      119.40      115.12     10.61 o
   5   5   4        7.35       14.36      4.90 o
   6   5   4       16.54       11.62      5.98 o
   7   5   4        1.17        2.12      7.13 o
   8   5   4       16.20       10.26      8.47 o
   9   5   4       11.34        7.98      9.20 o
  10   5   4       12.28       31.23     12.98 o
  11   5   4       64.94       90.92     21.31 o
   0   6   4      769.56      738.49     20.58 o
   1   6   4      333.05      350.45     10.88 o
   2   6   4      862.40      779.45     15.10 o
   3   6   4     1713.45     1646.20     23.29 o
   4   6   4       56.43       57.67      6.07 o
   5   6   4       96.71       97.35      8.14 o
   6   6   4       45.45       43.03      8.22 o
   7   6   4       73.85       66.78     10.40 o
   8   6   4       19.14       20.08      9.06 o
   9   6   4       42.38       31.09     11.69 o
  10   6   4        8.70       13.95     13.02 o
  11   6   4        6.08        0.00     16.00 o
   0   7   4     1745.98     1843.78     39.68 o
   1   7   4      319.56      343.04     10.83 o
   2   7   4     1998.27     2007.23     26.53 o
   3   7   4       13.73       15.10      4.32 o
   4   7   4        1.25        4.33      3.80 o
   5   7   4      448.75      462.50     15.87 o
   6   7   4       32.75       35.40      7.98 o
   7   7   4        1.03        2.85      7.99 o
   8   7   4       68.10       73.88     11.37 o
   9   7   4        4.48        2.26      9.70 o
  10   7   4        1.38        5.16     11.36 o
  11   7   4       27.05       38.59     17.20 o
   0   8   4       25.70       14.94      5.65 o
   1   8   4        7.44        7.04      3.28 o
   2   8   4      681.42      629.48     13.77 o
   3   8   4        1.85        0.00      3.73 o
   4   8   4       25.30       27.45      5.61 o
   5   8   4        0.83        3.05      4.98 o
   6   8   4      147.11      125.97     16.60 o
   7   8   4       80.46       47.82      9.21 o
   8   8   4      151.00      169.74     14.99 o
   9   8   4       15.50       33.28     11.10 o
  10   8   4        0.80        8.48     11.56 o
  11   8   4        1.67        7.52     15.63 o
   0   9   4       59.15       60.45      7.61 o
   1   9   4      508.18      549.44     13.88 o
   2   9   4      158.67      135.45      7.47 o
   3   9   4      633.23      639.76     15.83 o
   4   9   4       24.68       14.98      5.39 o
   5   9   4       64.99       67.12      8.09 o
   6   9   4      125.39      137.39     13.04 o
   7   9   4       96.80       77.73     10.91 o
   8   9   4        0.29        5.23      9.20 o
   9   9   4       69.39       90.80     13.98 o
  10   9   4       85.32      130.45     17.25 o
  11   9   4      108.48       84.54     27.32 o
   0  10   4      372.56      332.05     17.79 o
   1  10   4       63.69       48.67      7.20 o
   2  10   4      323.81      345.87     11.28 o
   3  10   4      100.35      106.96      8.39 o
   4  10   4        0.94        0.00      4.62 o
   5  10   4       29.63       20.84      6.40 o
   6  10   4      191.72      184.18     13.58 o
   7  10   4       78.27       89.72     11.25 o
   8  10   4       35.08       34.05     10.81 o
   9  10   4       45.73       38.95     11.89 o
  10  10   4       73.64       77.33     18.61 o
  11  10   4       91.74      132.15     33.96 o
   0  11   4     1329.80     1324.83     29.46 o
   1  11   4      344.63      323.63     10.87 o
   2  11   4      537.79      546.35     18.86 o
   3  11   4        0.02        2.39      4.16 o
   4  11   4       77.84       65.61      7.70 o
   5  11   4      445.61      443.93     21.51 o
   6  11   4        5.82        0.00      6.46 o
   7  11   4      189.62      208.20     15.54 o
   8  11   4       18.39       38.80     10.87 o
   9  11   4        1.13        0.00      9.90 o
  10  11   4       17.20       21.45     12.32 o
  11  11   4        1.83        4.84     14.78 o
   0  12   4      145.47      183.28     12.12 o
   1  12   4      501.61      581.10     13.88 o
   2  12   4     1260.58     1286.79     27.70 o
   3  12   4      164.20      185.65     12.41 o
   4  12   4       25.26       12.04      5.65 o
   5  12   4      139.25      129.26     10.78 o
   6  12   4       40.10       37.90      8.85 o
   7  12   4       55.26       46.37     10.41 o
   8  12   4       41.79       41.23     11.83 o
   9  12   4       81.72       86.50     14.71 o
  10  12   4        1.41        0.00     11.31 o
   0  13   4      157.68      169.19     12.12 o
   1  13   4     1637.40     1615.71     25.36 o
   2  13   4       26.40       35.97      7.87 o
   3  13   4       57.77       33.95      7.47 o
   4  13   4       44.09       38.13      7.12 o
   5  13   4      280.31      309.58     17.10 o
   6  13   4      214.18      248.61     16.06 o
   7  13   4        5.94        4.43      8.77 o
   8  13   4       90.76      107.35     14.69 o
   9  13   4        0.80        2.50     10.72 o
  10  13   4       33.78       23.58     12.89 o
   0  14   4       40.90       23.85      6.35 o
   1  14   4      114.11      130.05      8.88 o
   2  14   4      256.88      206.86     11.85 o
   3  14   4      126.45      148.55      9.76 o
   4  14   4      814.18      863.22     22.60 o
   5  14   4      690.97      710.70     22.02 o
   6  14   4      483.11      473.13     24.18 o
   7  14   4       96.03      116.32     17.21 o
   8  14   4        3.63        1.98      9.23 o
   9  14   4        3.02        0.00     10.85 o
  10  14   4        1.76        7.23     12.39 o
   0  15   4       63.50       44.58     14.60 o
   1  15   4        0.23        1.70      4.00 o
   2  15   4       77.27       69.02      7.25 o
   3  15   4       51.36       38.17      6.80 o
   4  15   4        9.62       12.63      6.06 o
   5  15   4       52.69       43.35      8.16 o
   6  15   4        9.26        6.59      7.35 o
   7  15   4      202.57      200.38     17.23 o
   8  15   4       10.93       15.21     10.47 o
   9  15   4       25.65       25.36     12.67 o
  10  15   4        1.20        0.00     11.85 o
   0  16   4       33.12       50.20      8.93 o
   1  16   4        0.10        0.00      4.12 o
   2  16   4        1.42        0.22      4.63 o
   3  16   4      141.72      134.17     12.36 o
   4  16   4        1.26        0.00      5.48 o
   5  16   4      124.51      123.72     11.29 o
   6  16   4       13.07        6.11      7.47 o
   7  16   4       46.27       42.31     11.35 o
   8  16   4       20.89       17.75     10.30 o
   9  16   4        1.31        6.92     11.52 o
  10  16   4        1.48        0.00     11.87 o
   0  17   4      278.13      282.52     29.00 o
   1  17   4      281.16      260.31     12.18 o
   2  17   4       28.64       20.67      5.73 o
   3  17   4       33.06       23.32      6.59 o
   4  17   4       14.37        9.10      6.45 o
   5  17   4      526.00      532.28     20.22 o
   6  17   4       40.87       42.45      9.49 o
   7  17   4      260.44      277.22     19.90 o
   8  17   4       11.89        5.04     10.32 o
   9  17   4        4.06       12.75     11.96 o
  10  17   4       13.82        5.65     15.34 o
   0  18   4        1.05        0.00      6.23 o
   1  18   4        0.24        1.57      4.73 o
   2  18   4      238.83      248.68     13.59 o
   3  18   4       30.58       27.23      6.59 o
   4  18   4        0.16        3.71      5.98 o
   5  18   4      673.19      765.64     25.80 o
   6  18   4      459.56      445.53     21.39 o
   7  18   4       18.56       18.71      9.71 o
   8  18   4      177.13      195.41     18.40 o
   9  18   4       17.38       22.19     12.57 o
  10  18   4        7.61        0.00     42.52 o
   0  19   4      443.18      474.25     60.66 o
   1  19   4      156.89      170.64     10.87 o
   2  19   4      416.93      400.68     17.91 o
   3  19   4      292.68      252.40     17.26 o
   4  19   4       95.90       96.85     10.76 o
   5  19   4       84.17       74.47     10.88 o
   6  19   4      223.55      225.26     16.64 o
   7  19   4      281.62      278.90     19.98 o
   8  19   4      134.76      198.44     24.10 o
   9  19   4        6.53       13.26     14.23 o
   0  20   4      233.39      219.29     23.16 o
   1  20   4       65.28       77.77      8.86 o
   2  20   4        0.01        3.91      6.37 o
   3  20   4      252.72      276.43     15.03 o
   4  20   4      177.41      228.63     14.39 o
   5  20   4       54.42       61.01     10.21 o
   6  20   4        7.95        6.63      9.11 o
   7  20   4      111.63      138.67     17.10 o
   8  20   4       23.13        1.61     11.22 o
   9  20   4        2.04       11.89     13.78 o
   0  21   4       52.45       26.73      8.96 o
   1  21   4       16.79       12.17      7.33 o
   2  21   4      315.80      333.90     17.42 o
   3  21   4      228.01      271.00     18.23 o
   4  21   4       60.99       48.15      9.58 o
   5  21   4      123.43      108.69     12.62 o
   6  21   4        2.59        1.35      8.64 o
   7  21   4        4.14        0.00      9.36 o
   8  21   4       18.92        5.34     14.56 o
   9  21   4        7.81       15.64     14.92 o
   0  22   4        7.41       12.73      8.31 o
   1  22   4       13.63        8.36      7.09 o
   2  22   4       90.61       64.86     12.78 o
   3  22   4      969.83     1071.08     28.61 o
   4  22   4       67.96       66.94     12.26 o
   5  22   4        0.36        3.65      8.29 o
   6  22   4      316.19      325.20     20.23 o
   7  22   4        0.17        1.64     10.38 o
   8  22   4        1.07       12.44     12.69 o
   9  22   4       95.05      103.27     27.59 o
   0  23   4      590.43      613.66     36.27 o
   1  23   4      183.10      190.37     13.98 o
   2  23   4       38.22       35.73      8.73 o
   3  23   4      122.87      130.15     12.56 o
   4  23   4      233.00      228.30     17.50 o
   5  23   4      387.99      419.93     21.59 o
   6  23   4       67.77       61.33     15.36 o
   7  23   4       57.38       58.52     20.41 o
   8  23   4        4.32        0.00     11.89 o
   9  23   4        1.63        0.00     28.51 o
   0  24   4       10.06        0.00     11.97 o
   1  24   4      184.73      206.11     14.91 o
   2  24   4      339.84      309.38     17.51 o
   3  24   4        0.82        1.04      7.98 o
   4  24   4      184.89      177.51     15.86 o
   5  24   4       48.98       42.04     11.15 o
   6  24   4        5.96        0.75      9.34 o
   7  24   4       21.93        8.22     11.07 o
   8  24   4       39.12       49.11     16.05 o
   0  25   4        0.07        0.00      9.45 o
   1  25   4       22.16       12.13      8.69 o
   2  25   4        2.81        0.00      7.13 o
   3  25   4      142.89      145.69     19.60 o
   4  25   4      216.95      243.48     25.06 o
   5  25   4      160.48      160.24     16.90 o
   6  25   4       10.55       12.40     10.92 o
   7  25   4       38.59       37.84     13.52 o
   8  25   4       24.53       31.40     15.68 o
   0  26   4      603.78      639.29     33.22 o
   1  26   4        0.17        3.25      7.23 o
   2  26   4       29.86       11.84      8.76 o
   3  26   4       28.22       35.97     10.05 o
   4  26   4       34.00       53.13     11.72 o
   5  26   4       75.76       76.26     13.44 o
   6  26   4       11.52        2.81     11.48 o
   7  26   4        8.00        5.18     14.19 o
   8  26   4        5.94       58.18     31.28 o
   0  27   4      185.31      179.30     23.93 o
   1  27   4       18.54        4.29      8.29 o
   2  27   4       82.94       69.94     11.53 o
   3  27   4       96.64       84.63     14.97 o
   4  27   4        0.95        9.39      9.17 o
   5  27   4       15.85        9.51     12.32 o
   6  27   4        0.35        0.00     12.00 o
   7  27   4       15.85        0.00     12.93 o
   0  28   4     1454.05     1549.96     58.81 o
   1  28   4       26.50       21.26      9.39 o
   2  28   4       11.50       20.07      9.89 o
   3  28   4      201.46      231.28     18.71 o
   4  28   4      107.33      114.29     16.48 o
   5  28   4        0.18        4.74     11.41 o
   6  28   4       10.36       11.51     12.96 o
   7  28   4        0.36        0.00     13.82 o
   0  29   4      649.22      670.27     48.42 o
   1  29   4        2.18        0.00      9.68 o
   2  29   4       88.10      113.05     18.15 o
   3  29   4      125.14      131.85     15.34 o
   4  29   4       15.51        6.87     11.28 o
   5  29   4        6.67        0.00     11.73 o
   6  29   4        2.07       30.09     13.80 o
   7  29   4       31.64       49.13     31.48 o
   0  30   4      202.06      237.17     28.59 o
   1  30   4        3.72        8.81     10.71 o
   2  30   4     1197.00     1265.00     41.21 o
   3  30   4      132.53      108.51     16.49 o
   4  30   4       31.43       21.91     12.81 o
   5  30   4       68.48       57.96     15.93 o
   6  30   4        0.70        9.14     13.27 o
   0  31   4       92.89      143.91     23.94 o
   1  31   4        0.12        0.00      9.80 o
   2  31   4      113.94      100.75     16.89 o
   3  31   4        7.96        9.54     11.47 o
   4  31   4       11.30       18.11     12.62 o
   5  31   4       34.46       31.68     14.14 o
   6  31   4       86.49       95.67     20.35 o
   0  32   4        0.37       23.58     20.45 o
   1  32   4      173.70      179.62     18.37 o
   2  32   4      191.29      188.77     22.43 o
   3  32   4       18.09        7.69     11.99 o
   4  32   4      135.08      125.21     18.67 o
   5  32   4       15.28       33.50     14.96 o
   0  33   4        0.08       12.87     20.14 o
   1  33   4      111.53       75.60     16.46 o
   2  33   4       17.13       23.55     14.73 o
   3  33   4        1.04        0.69     17.25 o
   4  33   4       36.90        4.70     13.33 o
   5  33   4        0.89        0.00     13.05 o
   0  34   4        1.37        0.87     18.78 o
   1  34   4        0.08        1.14     17.10 o
   2  34   4        7.98        0.00     13.47 o
   3  34   4       75.49       92.57     21.87 o
   4  34   4        2.10        0.00     13.00 o
   0  35   4       18.12       13.39     37.66 o
   1  35   4       38.06       16.98     19.17 o
   2  35   4       36.22       52.07     16.40 o
   3  35   4       65.53       52.20     16.72 o
   0  36   4        0.36        0.00     32.84 o
   1  36   4        0.07        0.00     18.11 o
   2  36   4        2.70        0.00     34.98 o
   1   1   5      158.41      158.61      8.97 o
   2   1   5      177.45      174.89     10.61 o
   3   1   5       50.35       50.56      6.22 o
   4   1   5       38.87       32.18      6.33 o
   5   1   5       85.01       84.51      9.36 o
   6   1   5       18.23       15.69      6.45 o
   7   1   5        2.91        0.00      6.97 o
   8   1   5      170.11      212.70     27.31 o
   9   1   5        9.87        0.00     11.21 o
  10   1   5        0.10        0.00     13.22 o
   1   2   5      360.22      351.40     12.38 o
   2   2   5       54.44       75.58      6.77 o
   3   2   5       36.44       21.59      5.50 o
   4   2   5      632.65      679.21     33.22 o
   5   2   5      432.61      446.90     19.03 o
   6   2   5        5.49        2.50      6.35 o
   7   2   5        9.74        4.57      7.17 o
   8   2   5       37.71       34.57     11.85 o
   9   2   5        2.40        6.51     11.43 o
  10   2   5        3.54       15.20     14.39 o
   1   3   5      124.81      110.78      7.75 o
   2   3   5       34.18       23.55      4.89 o
   3   3   5      997.32      999.61     22.10 o
   4   3   5      257.20      278.70     17.98 o
   5   3   5       11.75       12.27      5.89 o
   6   3   5       36.26       35.08      8.99 o
   7   3   5       68.07       66.27     10.90 o
   8   3   5      328.08      370.84     21.12 o
   9   3   5       41.69       42.45     14.80 o
  10   3   5        4.01        0.00     13.71 o
   1   4   5       61.73       57.72      7.54 o
   2   4   5      329.83      324.31     12.88 o
   3   4   5        2.09        6.83      4.66 o
   4   4   5       24.99       20.84      5.72 o
   5   4   5      173.28      158.35     12.00 o
   6   4   5        1.54        9.98      6.79 o
   7   4   5        7.29        9.36      7.88 o
   8   4   5       14.63        0.00      8.53 o
   9   4   5       39.36       17.53     14.77 o
  10   4   5        2.53       11.96     18.56 o
   1   5   5       63.60       72.08      6.69 o
   2   5   5      480.09      495.50     14.43 o
   3   5   5       60.25       59.56      6.62 o
   4   5   5      228.55      235.13     12.64 o
   5   5   5       17.15       11.22      6.45 o
   6   5   5       15.27       10.58      6.92 o
   7   5   5       82.38       88.01     12.11 o
   8   5   5        0.00        0.00      8.62 o
   9   5   5       14.81       14.59     11.74 o
  10   5   5        0.46       22.76     19.09 o
   1   6   5      222.29      256.63     13.44 o
   2   6   5      251.71      262.44     11.35 o
   3   6   5      185.23      163.33     10.95 o
   4   6   5       14.85        5.24      5.86 o
   5   6   5       89.07       69.54     14.13 o
   6   6   5      137.61      177.13     14.35 o
   7   6   5      168.22      183.23     27.16 o
   8   6   5      178.53      137.73     22.21 o
   9   6   5       20.75       10.13     10.85 o
  10   6   5        0.39        0.14     15.64 o
   1   7   5      286.69      304.95     11.78 o
   2   7   5       11.47        6.06      4.29 o
   3   7   5       80.32       86.64      7.74 o
   4   7   5      741.76      716.50     23.91 o
   5   7   5       51.17       32.62      8.11 o
   6   7   5      274.20      300.46     18.91 o
   7   7   5       89.73       95.57     17.99 o
   8   7   5        2.05        1.79      9.19 o
   9   7   5        0.89        0.00     11.58 o
  10   7   5       10.79        8.57     14.71 o
   1   8   5      172.33      178.23     11.78 o
   2   8   5       55.76       46.67      6.17 o
   3   8   5       22.22       18.31      5.68 o
   4   8   5      607.04      567.39     19.95 o
   5   8   5      151.52      133.33     15.43 o
   6   8   5       55.42       39.05     11.97 o
   7   8   5       11.58       19.73      8.89 o
   8   8   5        0.30        5.27      9.57 o
   9   8   5       84.69       75.13     15.10 o
  10   8   5        5.46       11.63     13.85 o
   1   9   5       12.62       12.52      4.65 o
   2   9   5      398.42      376.51     13.68 o
   3   9   5       28.01       20.53      6.06 o
   4   9   5       36.66       34.29      7.20 o
   5   9   5        0.21        1.21      7.20 o
   6   9   5       13.06        7.34      7.83 o
   7   9   5      207.10      200.97     16.42 o
   8   9   5        0.01        0.00      9.24 o
   9   9   5        0.27       30.72     12.97 o
  10   9   5       11.71       31.04     15.99 o
   1  10   5       62.67       63.99      7.07 o
   2  10   5       42.10       24.30      6.26 o
   3  10   5        5.81        2.04      5.17 o
   4  10   5      213.96      221.27     16.39 o
   5  10   5       53.55       71.77     10.68 o
   6  10   5      163.41      141.29     16.55 o
   7  10   5       97.35       65.70     11.73 o
   8  10   5        0.41       12.36     11.01 o
   9  10   5       90.74      127.27     17.76 o
  10  10   5       34.29       24.98     16.13 o
   1  11   5        4.22        2.99      4.42 o
   2  11   5       43.48       42.38      6.82 o
   3  11   5      211.79      232.24     17.85 o
   4  11   5      178.41      180.03     12.84 o
   5  11   5       92.53       75.89     15.35 o
   6  11   5       84.08      111.93     17.38 o
   7  11   5      155.90      150.91     15.36 o
   8  11   5       18.51       18.07     10.89 o
   9  11   5       27.51       48.57     14.57 o
  10  11   5       30.34       26.58     17.21 o
   1  12   5      342.41      383.29     14.24 o
   2  12   5      156.62      164.72     11.17 o
   3  12   5       56.29       59.44      7.94 o
   4  12   5       19.75       26.33      7.74 o
   5  12   5       36.28       12.17      7.30 o
   6  12   5        2.40       12.33      7.87 o
   7  12   5       25.63       18.04      9.25 o
   8  12   5       26.95       19.02     11.34 o
   9  12   5        2.97        0.00     11.19 o
  10  12   5       30.43       33.56     29.57 o
   1  13   5       17.80       19.70      5.64 o
   2  13   5      297.76      323.95     15.54 o
   3  13   5       45.42       51.88      7.55 o
   4  13   5       33.11       16.60      7.27 o
   5  13   5       43.47       30.45      8.87 o
   6  13   5       36.94       50.91     10.58 o
   7  13   5       28.22        7.93     10.66 o
   8  13   5       27.85       27.78     13.70 o
   9  13   5       49.59       68.63     15.73 o
   1  14   5      353.65      361.83     14.10 o
   2  14   5       20.68       14.24      5.75 o
   3  14   5      132.36      135.22     11.65 o
   4  14   5      461.32      503.81     21.02 o
   5  14   5      245.62      298.39     27.18 o
   6  14   5      227.89      220.65     16.74 o
   7  14   5       26.96       21.68     10.82 o
   8  14   5        5.26        0.00     10.23 o
   9  14   5        0.36        8.25     12.76 o
   1  15   5       73.53       84.68      9.47 o
   2  15   5       29.98       23.90      6.52 o
   3  15   5       51.00       57.24      8.75 o
   4  15   5      204.87      194.43     14.13 o
   5  15   5      190.89      222.30     18.48 o
   6  15   5       19.26        9.74      8.46 o
   7  15   5        0.01        8.93     10.26 o
   8  15   5       10.83        7.23     11.97 o
   9  15   5        1.03        3.95     13.17 o
   1  16   5      437.22      478.60     18.61 o
   2  16   5       50.10       65.11      8.30 o
   3  16   5       15.51       11.00      6.98 o
   4  16   5      395.20      422.20     20.10 o
   5  16   5        3.10        0.39      7.68 o
   6  16   5       90.05       86.30     13.08 o
   7  16   5      106.64       86.98     14.09 o
   8  16   5      126.49      160.55     20.60 o
   9  16   5       82.59       87.55     16.58 o
   1  17   5       64.87       51.90      9.24 o
   2  17   5        4.22       11.35      7.24 o
   3  17   5      158.54      138.88     12.56 o
   4  17   5      150.08      161.25     14.07 o
   5  17   5       84.99       76.39     10.74 o
   6  17   5      124.44      134.95     15.09 o
   7  17   5       33.11       37.65     12.32 o
   8  17   5        6.11        9.74     12.32 o
   9  17   5       27.01       41.68     16.31 o
   1  18   5       49.59       37.64      7.75 o
   2  18   5        0.60        0.00      6.21 o
   3  18   5       51.13       22.03     11.35 o
   4  18   5       12.68        6.87      7.76 o
   5  18   5        2.33       11.00      8.23 o
   6  18   5      146.65      167.75     16.62 o
   7  18   5       82.56       95.23     14.86 o
   8  18   5       24.74       15.53     12.89 o
   9  18   5        1.26       17.33     19.42 o
   1  19   5      242.97      232.64     14.68 o
   2  19   5       13.32       14.14      7.45 o
   3  19   5       77.21       56.48     12.22 o
   4  19   5      120.88      128.17     12.46 o
   5  19   5      230.76      263.28     18.55 o
   6  19   5       63.96       68.62     18.56 o
   7  19   5       20.92       29.25     12.22 o
   8  19   5        0.04        0.00     12.26 o
   1  20   5      307.51      311.58     17.57 o
   2  20   5       25.12       16.01      7.84 o
   3  20   5        0.13        0.00      7.99 o
   4  20   5      328.68      334.29     19.57 o
   5  20   5      120.93      127.04     13.98 o
   6  20   5        3.91        0.00      9.53 o
   7  20   5       38.90       12.01     11.77 o
   8  20   5       15.85       18.60     12.73 o
   1  21   5       73.05       62.74     10.24 o
   2  21   5      419.26      429.98     22.02 o
   3  21   5       19.33       23.47      9.09 o
   4  21   5      104.14       93.79     13.35 o
   5  21   5       10.03        9.59      9.83 o
   6  21   5        1.68        0.00     10.17 o
   7  21   5       91.81      105.77     17.60 o
   8  21   5        0.00        5.05     13.93 o
   1  22   5       24.90        3.09      7.81 o
   2  22   5      107.49      103.16     12.74 o
   3  22   5       92.48       93.76     12.07 o
   4  22   5       80.50       72.03     13.08 o
   5  22   5       21.35       14.73     10.48 o
   6  22   5        3.18        0.00     10.06 o
   7  22   5        0.98       15.94     12.57 o
   8  22   5        0.08       14.10     28.81 o
   1  23   5       35.64       37.99      9.40 o
   2  23   5       36.25       34.82     10.39 o
   3  23   5        6.19        0.00      8.33 o
   4  23   5        0.12        0.00      9.07 o
   5  23   5       12.57       18.60     10.12 o
   6  23   5        0.34        0.00     10.98 o
   7  23   5        3.44       13.80     12.79 o
   1  24   5       46.40       47.30     10.48 o
   2  24   5       27.98       22.42      9.51 o
   3  24   5       26.57       17.77     11.89 o
   4  24   5       98.82      101.07     14.72 o
   5  24   5        3.06        0.00      9.96 o
   6  24   5       40.29       38.88     13.59 o
   7  24   5        4.96        8.83     14.69 o
   1  25   5        5.65        6.56      9.50 o
   2  25   5      132.97       80.41     13.02 o
   3  25   5        4.70        0.00      9.29 o
   4  25   5       51.71       45.71     12.67 o
   5  25   5       75.80       56.96     17.95 o
   6  25   5       88.00       79.91     18.26 o
   7  25   5        6.35       47.73     24.36 o
   1  26   5       25.53       10.13     10.47 o
   2  26   5        4.48        6.77      9.05 o
   3  26   5      140.91      173.02     18.05 o
   4  26   5        0.17        3.36     10.90 o
   5  26   5       52.46       63.01     14.22 o
   6  26   5       24.33       22.38     15.02 o
   7  26   5        2.98       36.68     44.44 o
   1  27   5      131.24      156.09     25.21 o
   2  27   5       39.69       42.74     16.54 o
   3  27   5       78.67       49.98     12.88 o
   4  27   5        0.35        7.05     11.11 o
   5  27   5        2.21        0.00     10.87 o
   6  27   5        3.95       13.43     14.81 o
   1  28   5       32.52       22.48     11.61 o
   2  28   5       69.14       33.94     12.52 o
   3  28   5       13.95       14.66     11.09 o
   4  28   5       85.04       89.28     15.12 o
   5  28   5       11.20        0.00     11.86 o
   6  28   5       15.10        2.97     18.94 o
   1  29   5       10.25        0.00     11.45 o
   2  29   5        5.68        0.00     11.05 o
   3  29   5      250.92      258.36     21.02 o
   4  29   5      106.18      102.06     16.13 o
   5  29   5        0.72       17.87     14.00 o
   1  30   5        1.81        9.58     12.99 o
   2  30   5        5.20        3.13     11.71 o
   3  30   5        7.66        0.00     11.72 o
   4  30   5       50.04       44.21     15.52 o
   5  30   5        0.13        4.12     17.28 o
   1  31   5       43.68       36.14     15.06 o
   2  31   5       20.30       35.63     14.86 o
   3  31   5        6.19       10.41     12.19 o
   4  31   5       12.50        0.00     13.75 o
   1  32   5       26.06       18.23     14.80 o
   2  32   5       64.39       40.48     15.65 o
   3  32   5        7.75        4.22     16.04 o
   1  33   5        9.21       17.99     14.67 o
   2  33   5       63.60      114.16     26.00 o
   3  33   5        2.36       10.07     16.93 o
   1  34   5       35.11        6.14     20.63 o
   0   0   6      246.97      233.88     24.69 o
   1   0   6      402.97      436.46     24.44 o
   2   0   6     1668.00     1850.19     51.48 o
   3   0   6      442.65      502.17     36.55 o
   4   0   6       85.67      122.86     34.65 o
   5   0   6       13.48       23.58     10.44 o
   6   0   6       79.43       99.85     18.41 o
   7   0   6       29.06        0.00     18.53 o
   8   0   6       29.82       59.47     21.38 o
   9   0   6        5.93        2.21     18.54 o
   0   1   6      447.23      481.17     22.53 o
   1   1   6      170.84      191.16     11.00 o
   2   1   6       67.94       72.12      8.95 o
   3   1   6        2.41        0.37      5.79 o
   4   1   6        0.37       15.20      6.71 o
   5   1   6       76.52       43.70      8.58 o
   6   1   6       87.80      101.10     11.67 o
   7   1   6       61.95       65.19     13.02 o
   8   1   6        2.60       11.00     12.37 o
   9   1   6       10.32        1.87     13.86 o
   0   2   6       41.10       41.22      9.89 o
   1   2   6       60.97       76.61      7.97 o
   2   2   6       61.65       47.60      7.68 o
   3   2   6      130.78      109.26     10.01 o
   4   2   6      344.56      345.30     15.78 o
   5   2   6       52.46       39.15      8.85 o
   6   2   6        0.60        0.87      7.90 o
   7   2   6       18.55       31.77     11.59 o
   8   2   6        2.02        2.92     12.46 o
   9   2   6       19.37       23.18     15.01 o
   0   3   6      233.77      279.47     18.45 o
   1   3   6       18.59       24.46      6.18 o
   2   3   6       55.77       41.22      7.16 o
   3   3   6       61.71       63.37     10.89 o
   4   3   6       82.40       67.35     10.77 o
   5   3   6       40.53       51.36      9.28 o
   6   3   6       13.25        8.13      7.89 o
   7   3   6       59.57       57.11     11.79 o
   8   3   6        0.99        0.00     10.73 o
   9   3   6        2.81       19.12     14.33 o
   0   4   6      214.56      285.73     22.00 o
   1   4   6       27.72       18.47      6.01 o
   2   4   6        0.36        0.00      5.24 o
   3   4   6        0.14        1.47      5.72 o
   4   4   6      314.91      336.76     17.45 o
   5   4   6       62.13       64.63     10.09 o
   6   4   6        9.80        8.73      8.56 o
   7   4   6       14.10        9.07     10.00 o
   8   4   6        1.09        0.14     10.66 o
   9   4   6        4.26        0.00     13.33 o
   0   5   6      100.26      122.21     14.84 o
   1   5   6        2.62        4.70      5.40 o
   2   5   6        0.34        2.99      5.36 o
   3   5   6      317.93      308.65     14.93 o
   4   5   6      150.56      169.60     13.20 o
   5   5   6      366.17      352.84     18.06 o
   6   5   6       89.42      102.85     13.36 o
   7   5   6       14.58        5.93      9.46 o
   8   5   6       76.08       74.37     14.91 o
   9   5   6        0.54        0.00     14.44 o
   0   6   6      149.12      117.51     13.20 o
   1   6   6       35.41       31.53      6.57 o
   2   6   6      206.64      215.19     14.02 o
   3   6   6       38.10       37.31      8.21 o
   4   6   6       73.91       79.49     10.15 o
   5   6   6       83.11       77.14     10.42 o
   6   6   6       59.93       57.67     11.08 o
   7   6   6        0.04        4.24      9.26 o
   8   6   6       64.44       78.50     13.72 o
   9   6   6       18.17       22.54     13.82 o
   0   7   6       89.87       86.75     12.10 o
   1   7   6      124.72      143.28     11.16 o
   2   7   6      220.29      199.29     13.55 o
   3   7   6      209.05      176.99     13.15 o
   4   7   6       26.77       30.53      8.19 o
   5   7   6        2.01       10.52      8.12 o
   6   7   6       73.87      101.64     12.85 o
   7   7   6       12.46       15.41      9.74 o
   8   7   6        5.97       16.76     11.09 o
   9   7   6       17.10        6.75     17.34 o
   0   8   6       89.15       97.93     12.14 o
   1   8   6        0.00        0.00      5.24 o
   2   8   6       47.12       62.98     10.68 o
   3   8   6      100.95       95.51     12.38 o
   4   8   6      148.91      156.07     15.76 o
   5   8   6        6.01       10.84      8.59 o
   6   8   6       42.65       29.40     10.26 o
   7   8   6        9.18        0.00      9.43 o
   8   8   6        1.42        5.57     10.95 o
   9   8   6        5.49        0.00     14.14 o
   0   9   6      137.17      123.63     17.72 o
   1   9   6       24.84       28.94      7.71 o
   2   9   6      756.88      743.13     22.40 o
   3   9   6      335.14      369.02     20.47 o
   4   9   6      192.52      208.03     15.74 o
   5   9   6       54.00       64.39     11.05 o
   6   9   6       18.29       27.39     11.32 o
   7   9   6       23.84       27.40     10.62 o
   8   9   6       44.81       50.40     12.20 o
   9   9   6        0.96        0.00     14.24 o
   0  10   6        1.63        0.59      7.30 o
   1  10   6       23.50       29.35      7.24 o
   2  10   6       46.01       48.94      8.62 o
   3  10   6       11.01       16.30      8.02 o
   4  10   6       53.06       39.05      9.50 o
   5  10   6       52.76       60.79     10.77 o
   6  10   6      127.91      129.34     14.39 o
   7  10   6       17.15       10.07      9.67 o
   8  10   6       32.78       41.95     16.08 o
   9  10   6        0.00        0.00     19.97 o
   0  11   6       14.95        6.71     10.21 o
   1  11   6       80.60       90.31      9.56 o
   2  11   6       73.28       95.37     11.56 o
   3  11   6      139.66      159.73     12.12 o
   4  11   6       68.08       84.90     11.48 o
   5  11   6        7.08        0.00      8.43 o
   6  11   6        0.14        0.00      8.21 o
   7  11   6       48.04       37.82     13.99 o
   8  11   6        0.32        0.00     11.09 o
   0  12   6        2.01       16.09      9.48 o
   1  12   6       10.47        3.24      6.26 o
   2  12   6       22.83       24.94      7.31 o
   3  12   6        0.67        0.00      6.32 o
   4  12   6      278.49      286.73     18.07 o
   5  12   6        2.49        7.62      8.52 o
   6  12   6      125.60      126.46     14.52 o
   7  12   6       12.88        8.48      9.95 o
   8  12   6        0.40        2.47     11.51 o
   0  13   6      300.11      275.11     21.13 o
   1  13   6       48.07       34.88      8.24 o
   2  13   6      103.24       99.75     10.33 o
   3  13   6       14.18        0.00      6.90 o
   4  13   6      221.63      241.53     23.41 o
   5  13   6      109.92      124.59     13.95 o
   6  13   6       39.10       29.84     10.16 o
   7  13   6       21.40       16.03     11.57 o
   8  13   6       15.53       20.80     14.80 o
   0  14   6        5.83        0.00      9.45 o
   1  14   6       45.55       39.83      8.77 o
   2  14   6      114.01       97.12     10.11 o
   3  14   6       85.94       81.09     10.88 o
   4  14   6       68.95       78.62     14.11 o
   5  14   6        9.80        0.00      8.85 o
   6  14   6       63.58       78.70     13.21 o
   7  14   6      118.46       92.06     16.76 o
   8  14   6        6.04        4.22     13.87 o
   0  15   6       94.50       91.08     15.99 o
   1  15   6       48.13       71.68      9.85 o
   2  15   6        5.12        7.65      7.54 o
   3  15   6       21.24       13.39      8.22 o
   4  15   6        9.88       13.14      8.93 o
   5  15   6       27.42       17.34      9.86 o
   6  15   6       55.39       46.20     11.80 o
   7  15   6      116.92      129.31     18.44 o
   8  15   6        6.04        0.00     13.96 o
   0  16   6       26.54       21.86     12.27 o
   1  16   6        0.83        0.00      6.77 o
   2  16   6        9.16        3.70      7.94 o
   3  16   6        1.41        0.00      7.29 o
   4  16   6        2.39        0.00      8.01 o
   5  16   6       18.99       25.30     10.05 o
   6  16   6       97.35       95.95     17.36 o
   7  16   6       15.93        3.54     13.13 o
   8  16   6        1.69        0.00     22.05 o
   0  17   6      462.12      472.58     31.07 o
   1  17   6      177.56      203.46     14.55 o
   2  17   6      125.92      162.95     14.47 o
   3  17   6       23.37       17.18      8.93 o
   4  17   6        9.04        9.98      8.73 o
   5  17   6       32.50       36.66     10.55 o
   6  17   6       76.01       55.70     15.24 o
   7  17   6       10.39        2.75     12.28 o
   8  17   6       12.79       37.12     26.95 o
   0  18   6       40.82       21.61     13.21 o
   1  18   6       14.03       11.53      8.09 o
   2  18   6      238.59      276.27     18.25 o
   3  18   6      247.54      268.38     18.38 o
   4  18   6       13.78       12.13      9.21 o
   5  18   6        0.10        0.00      9.02 o
   6  18   6       39.65       17.64     12.94 o
   7  18   6       71.07       31.23     17.10 o
   0  19   6      274.06      293.95     28.99 o
   1  19   6       61.63       45.16     10.08 o
   2  19   6       56.10       56.29     10.96 o
   3  19   6        1.94        8.58      9.12 o
   4  19   6       84.61       73.71     12.69 o
   5  19   6      144.29      149.29     18.43 o
   6  19   6        0.29        0.00     11.92 o
   7  19   6        0.80        0.00     11.80 o
   0  20   6        4.57        0.00     10.63 o
   1  20   6       24.31       26.84     10.45 o
   2  20   6       86.18       89.21     12.47 o
   3  20   6       84.05       59.47     11.47 o
   4  20   6        0.03       11.27      9.52 o
   5  20   6        8.05        8.59     12.07 o
   6  20   6       11.39       18.65     12.93 o
   7  20   6       18.97        8.15     17.34 o
   0  21   6      121.44      141.23     24.31 o
   1  21   6       27.88       31.98     10.89 o
   2  21   6       27.76       34.16     10.56 o
   3  21   6      127.18      130.42     14.40 o
   4  21   6       39.52       20.86     10.74 o
   5  21   6       17.13        1.33     12.95 o
   6  21   6        3.56       14.80     12.91 o
   7  21   6       98.20       89.95     31.23 o
   0  22   6      329.91      298.09     60.27 o
   1  22   6       52.67       42.04     11.50 o
   2  22   6       34.26       24.45     10.30 o
   3  22   6        5.79        3.14      9.71 o
   4  22   6       17.65       15.92     12.09 o
   5  22   6       41.86       60.97     17.90 o
   6  22   6       51.64       36.13     14.67 o
   0  23   6       53.90       68.48     20.44 o
   1  23   6       84.96       98.11     14.68 o
   2  23   6        0.76        0.00      9.29 o
   3  23   6        1.01        5.88      9.72 o
   4  23   6        6.27       10.12     11.20 o
   5  23   6       15.01        8.56     14.43 o
   6  23   6       34.14        4.94     17.99 o
   0  24   6      101.42      103.50     23.02 o
   1  24   6        3.85        0.89     11.01 o
   2  24   6        0.05        0.00      9.19 o
   3  24   6       26.00       16.18     10.82 o
   4  24   6       66.12      102.45     16.61 o
   5  24   6        1.02        1.76     12.57 o
   6  24   6        0.73        2.63     24.25 o
   0  25   6       24.65        0.00     16.27 o
   1  25   6       43.10       46.10     13.76 o
   2  25   6       16.09       15.86     11.89 o
   3  25   6       13.44        3.31     11.20 o
   4  25   6        3.35        1.75     10.95 o
   5  25   6       66.03       74.73     17.18 o
   0  26   6       35.07       35.79     18.63 o
   1  26   6       59.83       58.98     15.36 o
   2  26   6       23.40       29.92     15.60 o
   3  26   6        2.95        0.00     11.42 o
   4  26   6        0.80        0.00     12.70 o
   5  26   6        0.06        0.00     18.60 o
   0  27   6        1.91        0.00     16.80 o
   1  27   6      105.59      115.81     17.72 o
   2  27   6       30.46       37.31     18.12 o
   3  27   6       75.43       62.05     14.55 o
   4  27   6       72.28       49.50     15.94 o
   0  28   6       89.47       73.90     22.37 o
   1  28   6       36.67       45.31     14.80 o
   2  28   6       33.64       42.56     21.04 o
   3  28   6       18.21        2.19     12.64 o
   4  28   6       38.61       43.18     21.61 o
   0  29   6       53.42       37.17     20.43 o
   1  29   6        3.30       17.71     13.69 o
   2  29   6        8.67       14.64     14.90 o
   3  29   6       17.14        0.00     22.07 o
   0  30   6       53.50       89.39     25.14 o
   1  30   6       14.11       35.17     16.08 o
   2  30   6       41.28       85.81     20.61 o
   1   1   7        1.44        1.96      7.00 o
   2   1   7       77.48       88.34     10.61 o
   3   1   7      102.18      111.96     11.78 o
   4   1   7        0.05        2.41      7.98 o
   5   1   7       22.41       21.65     10.23 o
   6   1   7        0.08        3.83     10.30 o
   7   1   7       30.59       17.30     13.11 o
   8   1   7        0.14        0.00     21.90 o
   1   2   7        9.27       12.85      7.29 o
   2   2   7        8.75       16.05      7.82 o
   3   2   7       12.71        2.48      7.52 o
   4   2   7        8.45        4.54      9.61 o
   5   2   7       30.18       22.53      9.63 o
   6   2   7       43.52       38.56     12.20 o
   7   2   7        0.02        0.00     11.47 o
   8   2   7        1.33        2.42     22.49 o
   1   3   7       58.21       47.53      8.93 o
   2   3   7       44.96       39.84      9.18 o
   3   3   7       30.61       34.96      9.23 o
   4   3   7       17.96       13.81      8.82 o
   5   3   7       43.23       59.93     11.35 o
   6   3   7       33.69       20.33     12.64 o
   7   3   7       65.97       85.81     15.73 o
   8   3   7       27.98       28.07     25.89 o
   1   4   7       82.73       85.24      9.98 o
   2   4   7       73.58       64.13     12.13 o
   3   4   7        3.13       15.20      8.31 o
   4   4   7        4.06        0.00      7.89 o
   5   4   7      119.72      116.27     13.97 o
   6   4   7       64.95       51.34     12.52 o
   7   4   7        1.50       15.75     12.36 o
   8   4   7        3.03        0.00     21.06 o
   1   5   7       78.45       74.45      9.88 o
   2   5   7        0.56        0.00      7.61 o
   3   5   7        0.51        0.00      7.73 o
   4   5   7       30.57       28.22      9.45 o
   5   5   7       10.67       27.20     10.12 o
   6   5   7       39.22       26.55     11.21 o
   7   5   7        3.09        0.00     11.50 o
   1   6   7        0.44        0.00      6.74 o
   2   6   7       12.95       12.12      7.94 o
   3   6   7       45.87       37.97      9.57 o
   4   6   7       28.31       24.52      9.34 o
   5   6   7        9.74       26.80     10.15 o
   6   6   7        8.14        3.01     10.52 o
   7   6   7       16.88       10.24     11.16 o
   1   7   7        2.43        0.00      7.18 o
   2   7   7       11.46        3.74      7.82 o
   3   7   7      108.74       83.72     11.14 o
   4   7   7       87.21       93.68     12.19 o
   5   7   7       45.61       42.49     11.16 o
   6   7   7       66.20       41.09     11.86 o
   7   7   7       28.00       24.64     12.15 o
   1   8   7       22.23       12.05      8.06 o
   2   8   7        5.82       11.16      8.27 o
   3   8   7       31.40       28.73      9.09 o
   4   8   7       54.81       18.22      9.10 o
   5   8   7       17.28       10.21     10.65 o
   6   8   7      114.45      127.87     15.42 o
   7   8   7       36.29       32.33     12.56 o
   1   9   7        8.53        6.31      7.68 o
   2   9   7        7.83        5.55      7.65 o
   3   9   7        0.18       11.06      8.21 o
   4   9   7       29.43       30.43     10.87 o
   5   9   7        4.92        0.00     10.01 o
   6   9   7      130.98      131.92     15.88 o
   7   9   7        0.03        0.00     10.49 o
   1  10   7       46.66       44.13      9.97 o
   2  10   7        4.36        4.64      8.06 o
   3  10   7        3.25        3.77      8.12 o
   4  10   7       26.96       22.88     11.41 o
   5  10   7       56.82       43.06     11.39 o
   6  10   7       28.13       40.97     11.99 o
   7  10   7        0.01        0.00     11.24 o
   1  11   7        0.66        0.93      7.99 o
   2  11   7       76.42       56.83     10.62 o
   3  11   7      169.95      185.14     15.02 o
   4  11   7       13.21       23.01     10.23 o
   5  11   7       92.13       53.42     12.54 o
   6  11   7        0.06        0.00      9.72 o
   7  11   7       15.30        7.59     15.50 o
   1  12   7       89.29      100.18     12.90 o
   2  12   7       29.25       20.01      9.35 o
   3  12   7        1.62       10.96      9.54 o
   4  12   7        3.99        0.35      9.64 o
   5  12   7        9.70       23.69     11.20 o
   6  12   7        0.60        7.94     11.52 o
   7  12   7        2.40        3.13     17.09 o
   1  13   7       55.24       68.38     12.03 o
   2  13   7       34.68       32.01      9.95 o
   3  13   7       63.28       61.55     12.09 o
   4  13   7        2.75        0.00      8.87 o
   5  13   7      127.78      169.90     20.33 o
   6  13   7        1.00        6.95     11.33 o
   7  13   7       13.10        8.98     17.78 o
   1  14   7      132.27      134.79     14.66 o
   2  14   7        6.79        0.00      8.19 o
   3  14   7      107.68      118.33     15.33 o
   4  14   7       43.79       45.96     11.57 o
   5  14   7       22.63       24.35     11.17 o
   6  14   7       21.29       11.77     11.70 o
   1  15   7       39.40       35.46     11.81 o
   2  15   7        4.17        0.00      9.36 o
   3  15   7      108.62      159.42     17.33 o
   4  15   7       55.98       41.76     12.38 o
   5  15   7        4.07       16.08     10.77 o
   6  15   7        2.11        2.49     11.63 o
   1  16   7        4.86        3.45      9.58 o
   2  16   7       10.78        2.22      9.29 o
   3  16   7      203.60      254.08     20.57 o
   4  16   7      226.34      226.54     19.88 o
   5  16   7       20.21       15.68     11.28 o
   6  16   7       29.67       30.50     13.92 o
   1  17   7       13.92       14.00     10.26 o
   2  17   7       35.95       39.28     11.73 o
   3  17   7      185.85      194.93     18.90 o
   4  17   7       32.74       14.14     11.16 o
   5  17   7        0.76        0.00     10.92 o
   6  17   7        4.52        0.00     42.48 o
   1  18   7      174.91      225.19     22.79 o
   2  18   7       38.62       63.41     12.35 o
   3  18   7        0.72        0.00      9.97 o
   4  18   7        5.36        0.00     10.40 o
   5  18   7        7.29       12.00     12.35 o
   1  19   7       81.10       73.20     14.03 o
   2  19   7      121.86      104.31     15.79 o
   3  19   7        0.39        2.95     10.61 o
   4  19   7        2.11        4.25     11.49 o
   5  19   7       26.42       39.57     18.09 o
   1  20   7        0.15        0.00     10.27 o
   2  20   7       35.02       47.05     13.15 o
   3  20   7        1.66        0.00     10.27 o
   4  20   7       32.20       32.12     13.37 o
   5  20   7        2.88        2.62     16.94 o
   1  21   7        1.05       20.85     11.63 o
   2  21   7        0.64       12.88     11.53 o
   3  21   7       27.84       23.15     11.96 o
   4  21   7        0.24        0.00     11.11 o
   1  22   7       10.08        3.17     11.67 o
   2  22   7        0.84        0.00     10.39 o
   3  22   7        8.32        1.90     12.37 o
   4  22   7        0.55       14.23     19.16 o
   1  23   7        0.02        0.00     12.33 o
   2  23   7        0.20        0.00     11.60 o
   3  23   7        3.22        0.00     13.49 o
   1  24   7       12.33        9.81     13.67 o
   2  24   7       12.41        9.34     11.97 o
   3  24   7        4.61        0.00     15.93 o
   1  25   7       38.98       93.47     19.90 o
   2  25   7        0.00        0.00     16.77 o
   0   0   8       15.54       30.65     20.61 o
   1   0   8        2.72        0.00     11.55 o
   2   0   8        7.35       10.36     12.89 o
   3   0   8       30.92       35.83     16.60 o
   4   0   8       95.25      109.38     22.56 o
   5   0   8       10.87       13.24     16.80 o
   0   1   8      241.27      256.54     25.87 o
   1   1   8       11.93       14.25      9.13 o
   2   1   8        0.34       14.83      9.38 o
   3   1   8       23.59       20.91     10.43 o
   4   1   8       17.04       13.37     11.13 o
   5   1   8       10.67       28.08     12.03 o
   0   2   8       69.20      115.79     19.71 o
   1   2   8       13.75        3.36      9.12 o
   2   2   8       11.98       15.59      9.88 o
   3   2   8        3.31        1.95      9.58 o
   4   2   8       51.03       50.95     13.60 o
   5   2   8       27.47       24.34     12.22 o
   0   3   8       89.84      122.19     28.46 o
   1   3   8        3.00        0.00      8.48 o
   2   3   8        0.34        0.59      9.58 o
   3   3   8       12.85       16.39     10.18 o
   4   3   8       22.15       23.15     11.18 o
   5   3   8        7.26        0.00     11.07 o
   0   4   8        2.69        0.00     17.72 o
   1   4   8        7.63        4.72     10.04 o
   2   4   8       23.37       34.59     10.92 o
   3   4   8        3.81        3.90     10.32 o
   4   4   8        3.01        8.52     10.38 o
   5   4   8       15.96        7.67     13.25 o
   0   5   8       15.88        4.39     13.36 o
   1   5   8        0.01        0.00      9.43 o
   2   5   8       13.53        5.46      9.83 o
   3   5   8       60.28       72.84     12.41 o
   4   5   8       32.44       35.61     11.64 o
   5   5   8       70.93       65.03     18.90 o
   0   6   8       36.50       14.08     19.94 o
   1   6   8        3.00       23.19     10.96 o
   2   6   8       39.86       48.88     11.57 o
   3   6   8       12.04       18.30     10.36 o
   4   6   8       15.94       18.95     10.78 o
   5   6   8        0.33       17.16     12.73 o
   0   7   8        0.70        0.00     16.63 o
   1   7   8       45.34       59.93     19.18 o
   2   7   8        2.04        6.34      9.63 o
   3   7   8        1.01        0.00      9.69 o
   4   7   8        1.44        6.66     11.66 o
   5   7   8       99.03      106.24     17.10 o
   0   8   8        4.30       13.02     15.02 o
   1   8   8        5.68       14.48     11.42 o
   2   8   8       38.79       39.78     11.16 o
   3   8   8        0.03        0.00      9.76 o
   4   8   8        3.87        1.64     11.33 o
   5   8   8       29.47       19.26     14.55 o
   0   9   8        7.54        0.00     17.66 o
   1   9   8       33.17       41.30     12.74 o
   2   9   8        0.10        3.03     11.01 o
   3   9   8        2.43        0.00     10.18 o
   4   9   8        0.82        0.00     11.35 o
   5   9   8      109.47      117.36     20.72 o
   0  10   8       20.05       15.69     15.27 o
   1  10   8        1.73        0.75     10.85 o
   2  10   8        1.65        0.00     12.66 o
   3  10   8       15.93        5.31     10.80 o
   4  10   8      105.93       92.88     16.64 o
   5  10   8        0.04        0.00     15.91 o
   0  11   8        6.68       14.71     16.95 o
   1  11   8       10.33       16.37     11.84 o
   2  11   8       76.19       73.33     15.15 o
   3  11   8        0.31        4.98     12.38 o
   4  11   8      116.42       71.83     14.81 o
   0  12   8       10.00        9.37     21.24 o
   1  12   8        5.66        0.00     10.84 o
   2  12   8      112.61       88.32     15.40 o
   3  12   8       13.11       13.66     12.78 o
   4  12   8       14.38        3.81     14.00 o
   0  13   8       19.67       34.06     18.40 o
   1  13   8       17.81       16.73     12.28 o
   2  13   8       26.67       16.18     13.42 o
   3  13   8       27.51       27.44     12.98 o
   4  13   8       18.05        6.63     16.04 o
   0  14   8       45.85       58.01     19.64 o
   1  14   8       30.28       21.32     12.58 o
   2  14   8       30.43       38.10     14.86 o
   3  14   8        5.80       14.59     13.05 o
   4  14   8        6.65       23.39     25.66 o
   0  15   8       51.15       51.41     19.07 o
   1  15   8       95.85       66.11     15.16 o
   2  15   8       13.28       12.50     14.02 o
   3  15   8       25.98       31.48     18.78 o
   0  16   8       33.97       58.12     19.31 o
   1  16   8       20.29       46.19     16.68 o
   2  16   8       11.38        8.93     15.30 o
   3  16   8        7.24        0.00     19.22 o
   0  17   8        2.73       18.14     17.19 o
   1  17   8      118.61      114.10     19.51 o
   2  17   8        3.58        0.00     20.10 o
   0  18   8       75.86       78.66    103.87 o
   1  18   8        1.81        0.00     18.05 o
   2  18   8       13.96        0.00     20.10 o
   0  19   8        5.71       48.24     32.70 o
   1   1   9       24.62       18.27     29.10 o
 
